# Supplementary material for: Transcriptionally induced enhancers in the macrophage immune response to Mycobacterium tuberculosis infection
Source: BMC Genomics. 2019 Jan 22;20:71. doi: 10.1186/s12864-019-5450-6 (PMC6341744; doi:10.1186/s12864-019-5450-6)
Supplement: Supplementary file 2 — Table S1. A list of DEGs up-regulated at any time points, with their associated enhancers in infected macrophages. (XLSX 282 kb) [file 12864_2019_5450_MOESM2_ESM.xlsx]

## Sheet: Table_S1
Gene Name	Mean gene expression, 0 h, TPM	Mean gene expression, 4 h infected, TPM	Enhancer	Mean enhancer expression, 0 h, TPM	Mean enhancer expression, 4 h infected, TPM	Super Enhancer	Corr. Coef	P-value
1100001G20Rik	0	1.23
1110038F14Rik	34.11	119.4
1700017B05Rik	34.36	58.84	chr9:56924582..56924983	0.03	0.15		0.36	0.28
1810013L24Rik	24.07	50.13
1810022K09Rik	56.13	113.39
1810037I17Rik	30.95	57.69	chr3:122343326..122343727	0.06	0		0.5	0.12
1810037I17Rik	30.95	57.69	chr3:122378676..122379077	0.19	0.15		0.21	0.53
1810037I17Rik	30.95	57.69	chr3:122573449..122573850	0.27	0.44	chr3:122565966..122623861	0.85	0
1810055G02Rik	7.44	16.63	chr19:3359919..3360320	0.14	0.74		0.53	0.09
1810055G02Rik	7.44	16.63	chr19:4260497..4260898	0.43	1.61		0.6	0.05
2010002M12Rik	1.31	4.92	chr19:34442107..34442508	0	0.05	chr19:34402631..34451407	0.58	0.06
2010002M12Rik	1.31	4.92	chr19:34444780..34445181	0.1	1.05	chr19:34402631..34451407	0.66	0.03
2010002M12Rik	1.31	4.92	chr19:34551980..34552381	0.03	0.17	chr19:34500869..34583689	0.36	0.28
2010002M12Rik	1.31	4.92	chr19:34552856..34553257	0.29	1.82	chr19:34500869..34583689	0.77	0.01
2010002M12Rik	1.31	4.92	chr19:34553508..34553909	0.33	1.22	chr19:34500869..34583689	0.66	0.03
2310007L24Rik	0	5.5
2310022B05Rik	5.86	12.71
2610002M06Rik	8.84	17.18
2700029M09Rik	53.33	89.96	chr8:60859514..60859915	0.16	1.23		0.26	0.44
2810474O19Rik	66	143	chr6:149193584..149193985	1.2	1.24		0.59	0.06
3110043O21Rik	20.56	67.96	chr4:35140210..35140611	0.03	0.27	chr4:35120103..35166448	0.25	0.45
3110043O21Rik	20.56	67.96	chr4:35224172..35224573	0.05	0.74		0.69	0.02
4921536K21Rik	0.3	0.26
4932438A13Rik	38.79	55.81
4933406P04Rik	0.71	0.73
5330426P16Rik	37.4	100.49	chr16:50372158..50372559	0.08	0.14		0.26	0.43
5330426P16Rik	37.4	100.49	chr16:50576938..50577339	0.1	0.9		0.55	0.08
5330426P16Rik	37.4	100.49	chr16:50586220..50586621	0.03	1.11		0.37	0.27
5330426P16Rik	37.4	100.49	chr16:50587281..50587682	0	1.03		0.17	0.62
5330426P16Rik	37.4	100.49	chr16:50612959..50613360	0.34	0.3		0.18	0.6
5730508B09Rik	23.79	168.19	chr3:127863399..127863800	0	0.33		0.45	0.16
5730508B09Rik	23.79	168.19	chr3:127893966..127894367	0.53	3.32		0.75	0.01
5730508B09Rik	23.79	168.19	chr3:127914108..127914509	0	0.22		0.58	0.06
5730508B09Rik	23.79	168.19	chr3:127915307..127915708	0	0.25		0.82	0
9930022D16Rik	0.59	8.12	chr11:109331323..109331724	0.19	0.34		0.25	0.46
9930022D16Rik	0.59	8.12	chr11:109366844..109367245	0.36	4.66	chr11:109361361..109440261	0.63	0.04
9930022D16Rik	0.59	8.12	chr11:109369035..109369436	0.31	1.43	chr11:109361361..109440261	0.62	0.04
A630033H20Rik	12.26	73.93
A830080D01Rik	2.36	12.22	chrX:159508994..159509395	0.09	0.75		0.49	0.13
A830080D01Rik	2.36	12.22	chrX:159510638..159511039	0	0.31		0.52	0.1
A830080D01Rik	2.36	12.22	chrX:159721373..159721774	0	0		0.28	0.4
A830080D01Rik	2.36	12.22	chrX:159732936..159733337	0	0.17		0.13	0.69
A830080D01Rik	2.36	12.22	chrX:159735501..159735902	0.03	0.4		0.18	0.59
A830080D01Rik	2.36	12.22	chrX:159736157..159736558	0.03	0.2		0.11	0.74
A830080D01Rik	2.36	12.22	chrX:159744738..159745139	0.03	0.86		0.5	0.12
AA467197	1.75	312.1	chr2:122408925..122409326	0.19	3.45	chr2:122407505..122454314	0.6	0.06
AA467197	1.75	312.1	chr2:122665515..122665916	0	0.44		0.62	0.04
AA467197	1.75	312.1	chr2:122665958..122666359	0	0.37		0.86	0
Aars	50.71	110.52	chr8:111527116..111527517	0	0.47	chr8:111511509..111597749	0.62	0.04
AB041803	17.97	28.87	chr6:31078410..31078811	0.14	0.52		0.18	0.59
AB041803	17.97	28.87	chr6:31085790..31086191	0.38	1.8		0.02	0.97
AB041803	17.97	28.87	chr6:31123552..31123953	0	2.62		0.83	0
AB041803	17.97	28.87	chr6:31123984..31124385	0.35	1.61		0.16	0.64
AB041803	17.97	28.87	chr6:31128514..31128915	0.06	0.62		0.36	0.27
AB041803	17.97	28.87	chr6:31233320..31233721	0	0.06		0.54	0.09
Abcc1	147.65	445.46	chr16:14351522..14351923	0.2	0.68		0.79	0
Abcc1	147.65	445.46	chr16:14352606..14353007	0.29	1.39		0.68	0.02
Abcc5	61.74	167.13	chr16:20357797..20358198	0	0.32		0.9	0
Abcc5	61.74	167.13	chr16:20414013..20414414	0	0.79		0.44	0.18
Abcc5	61.74	167.13	chr16:20415344..20415745	0	0.97		0.33	0.32
Abhd17b	16.25	39.53
Abhd17c	20.17	86.65	chr7:84188174..84188575	0	0.54		0.56	0.07
Abhd17c	20.17	86.65	chr7:84192286..84192687	0	0.45		0.44	0.18
Abhd17c	20.17	86.65	chr7:84240388..84240789	0	0.33		0.67	0.02
Abhd17c	20.17	86.65	chr7:84241770..84242171	0	0.4		0.32	0.34
Abi1	94.1	182.61	chr2:23003965..23004366	0.14	0.22		0.64	0.03
Abi1	94.1	182.61	chr2:23047954..23048355	0.27	0		0.2	0.56
Abi1	94.1	182.61	chr2:23052599..23053000	0.79	0.05		0.01	0.98
Abi1	94.1	182.61	chr2:24304532..24304933	0	1.44	chr2:24295006..24367810	0.36	0.27
Abi1	94.1	182.61	chr2:24311644..24312045	0.2	1.91	chr2:24295006..24367810	0.61	0.05
Abi1	94.1	182.61	chr2:24315469..24315870	0.03	0.26	chr2:24295006..24367810	0.78	0
Abi1	94.1	182.61	chr2:24341391..24341792	0.32	4.66	chr2:24295006..24367810	0.54	0.09
Abi1	94.1	182.61	chr2:24570889..24571290	0.28	0.22		0.58	0.06
Abi2	12.86	18.37	chr1:60579971..60580372	0.27	0		0.05	0.87
Abi2	12.86	18.37	chr1:60621850..60622251	0	0	chr1:60598885..60670894	0.5	0.12
Abi2	12.86	18.37	chr1:60627420..60627821	1.07	1.1	chr1:60598885..60670894	0.4	0.22
Abl2	5.87	8.02
Abr	34.33	82	chr11:76482202..76482603	0.46	3.18	chr11:76456803..76507132	0.57	0.07
Abr	34.33	82	chr11:76482614..76483015	0.12	1.33	chr11:76456803..76507132	0.39	0.24
Abr	34.33	82	chr11:76496416..76496817	0.06	0.05	chr11:76456803..76507132	0.3	0.37
Abr	34.33	82	chr11:76497317..76497718	0.05	0.22	chr11:76456803..76507132	0.17	0.62
Abr	34.33	82	chr11:76497711..76498112	0.24	2.7	chr11:76456803..76507132	0.85	0
Abr	34.33	82	chr11:76529687..76530088	0.34	0.17		0.39	0.23
Abr	34.33	82	chr11:76587420..76587821	0.62	0.74	chr11:76558069..76629074	0.48	0.13
Abr	34.33	82	chr11:76588158..76588559	0.34	1.14	chr11:76558069..76629074	0.73	0.01
Abr	34.33	82	chr11:76589119..76589520	0.24	1.96	chr11:76558069..76629074	0.64	0.03
Abr	34.33	82	chr11:76589820..76590221	0.49	1.96	chr11:76558069..76629074	0.6	0.06
Abr	34.33	82	chr11:76735730..76736131	0.06	0.23		0.77	0.01
Abr	34.33	82	chr11:76845494..76845895	0.23	2.49		0.49	0.13
Abr	34.33	82	chr11:76857200..76857601	0.03	0.61		0.57	0.07
Abracl	70.51	262.18	chr10:16498629..16499030	0	0.21		0.05	0.88
Abracl	70.51	262.18	chr10:16993712..16994113	0	0.21		0.12	0.73
Abracl	70.51	262.18	chr10:17788510..17788911	0	0.4	chr10:17766970..17805493	0.75	0.01
Abracl	70.51	262.18	chr10:18022247..18022648	0.19	0.69		0.44	0.18
Abtb2	1.2	35.72	chr2:103483348..103483749	0.15	0.69		0.38	0.25
Acat3	0	2.78
Acbd3	50.84	155.78	chr1:180260919..180261320	0.16	0.55	chr1:180199465..180269022	0.47	0.15
Acbd3	50.84	155.78	chr1:180302653..180303054	0.48	1.3	chr1:180288795..180343334	0.72	0.01
Acbd3	50.84	155.78	chr1:180312948..180313349	0	0.22	chr1:180288795..180343334	0.47	0.14
Acbd3	50.84	155.78	chr1:180314659..180315060	0	0.65	chr1:180288795..180343334	0.73	0.01
Acbd3	50.84	155.78	chr1:180356176..180356577	0.09	0.24		0.48	0.13
Acbd3	50.84	155.78	chr1:180363931..180364332	0.12	0.37		0.37	0.27
Acbd3	50.84	155.78	chr1:180365141..180365542	1.07	1.11		0.05	0.9
Acbd3	50.84	155.78	chr1:180387429..180387830	1.11	2.38	chr1:180387089..180439865	0.57	0.07
Acbd3	50.84	155.78	chr1:180402568..180402969	0	0.09	chr1:180387089..180439865	0.1	0.77
Acbd3	50.84	155.78	chr1:180403616..180404017	0.37	1.5	chr1:180387089..180439865	0.33	0.32
Acbd3	50.84	155.78	chr1:180404308..180404709	1.01	0.95	chr1:180387089..180439865	0.52	0.1
Acbd3	50.84	155.78	chr1:180428084..180428485	0.25	1.19	chr1:180387089..180439865	0.73	0.01
Acbd3	50.84	155.78	chr1:180429738..180430139	0	0.77	chr1:180387089..180439865	0.26	0.44
Acot9	21.26	60.15
Acp5	29.24	59.27	chr9:21601080..21601481	0.08	1.36		0.21	0.53
Acp5	29.24	59.27	chr9:22122062..22122463	0.34	0		0.39	0.24
Acpp	0.6	23.37
Acsl4	97.83	280.27
Acsl5	5.11	23.15
Actg1	3.03	7.27	chr11:120352527..120352928	0.27	0		0.33	0.32
Actg1	3.03	7.27	chr11:120353654..120354055	1.49	0.32		0.69	0.02
Actg1	3.03	7.27	chr11:120518049..120518450	0.41	0.33		0.39	0.24
Actg1	3.03	7.27	chr11:120519721..120520122	0.33	0.25		0.57	0.07
Actg1	3.03	7.27	chr11:121734210..121734611	3.12	0.44	chr11:121673262..121752650	0.62	0.04
Actn1	71.83	157.24
Acvr1b	23.01	61.95
Adamts1	1.15	52.03
Adamts4	0.06	0.51
Adck3	6.26	18.57	chr1:180222029..180222430	0.11	0.79	chr1:180199465..180269022	0.24	0.49
Adhfe1	1.3	6.6
Adm	0.1	21.95	chr7:110164087..110164488	0.06	1.23		0.35	0.29
Adm	0.1	21.95	chr7:110630253..110630654	0	0.49		0.3	0.37
Adm	0.1	21.95	chr7:110786650..110787051	0.06	0.8		0.03	0.93
Adm	0.1	21.95	chr7:110787319..110787720	0.25	1.85		0.08	0.82
Adm	0.1	21.95	chr7:110796651..110797052	0.11	0.96		0.51	0.11
Adora2a	2.34	59.94	chr10:75326565..75326966	0	1.07		0.89	0
Adora2a	2.34	59.94	chr10:75327027..75327428	0.16	1.32		0.72	0.02
Adora2a	2.34	59.94	chr10:75338815..75339216	0	0.35		0.49	0.12
Adora2b	13.62	184.45	chr11:62184954..62185355	0.1	1.79		0.21	0.55
Adora2b	13.62	184.45	chr11:62187090..62187491	0.03	1.41		0.68	0.03
Adora2b	13.62	184.45	chr11:62217637..62218038	0.09	0.82		0.14	0.69
Adora2b	13.62	184.45	chr11:62223969..62224370	0.88	1.89		0.21	0.54
Aebp2	29.07	66.13	chr6:140613783..140614184	0	0.14		0.5	0.12
Afap1	0.83	3.6
Aff1	25.1	86.16	chr5:103709071..103709472	0	0.15	chr5:103678281..103761082	0.45	0.16
Aff1	25.1	86.16	chr5:103716325..103716726	0.03	0.22	chr5:103678281..103761082	0.06	0.87
Aff1	25.1	86.16	chr5:103732590..103732991	0.18	0.73	chr5:103678281..103761082	0.17	0.63
Agfg1	45.71	117.1	chr1:82832590..82832991	0	0.28		0.49	0.12
Agfg1	45.71	117.1	chr1:82834583..82834984	0	0.11		0.58	0.06
Ago3	23.3	75.71	chr4:126254759..126255160	0.13	0.26		0.28	0.41
Ago3	23.3	75.71	chr4:126260741..126261142	1.34	1.27		0.49	0.13
Agpat4	20.37	56.9
Agpat5	48.5	99.48
Agpat9	0.7	7.04
Agrn	10.32	25.79
Agtrap	60.69	127.77	chr4:148044909..148045310	0.28	0.6		0.35	0.3
Ahi1	3.67	8.79	chr10:20719134..20719535	0.03	0.33		0.46	0.16
Ahi1	3.67	8.79	chr10:20770553..20770954	0.16	0.95		0.27	0.43
Ahi1	3.67	8.79	chr10:20771983..20772384	0.19	1.04		0.21	0.53
Ahi1	3.67	8.79	chr10:20773821..20774222	0.1	0.28		0.23	0.49
Ahi1	3.67	8.79	chr10:20818492..20818893	0.05	0		0.5	0.12
Ahi1	3.67	8.79	chr10:20835203..20835604	0.08	1.07		0.27	0.42
Ahsa2	13.05	15.01
AI607873	74.84	163.89	chr1:173441352..173441753	0.03	0.24		0.42	0.2
Aig1	11.21	22.98	chr10:14018655..14019056	0.05	0.21	chr10:14017592..14055937	0.68	0.02
Aig1	11.21	22.98	chr10:14385693..14386094	0.1	1.11		0.62	0.04
Ak4	0.91	13.28
Akap2	6.4	118.04	chr4:57798109..57798510	0.05	0.18		0.42	0.2
Akt2	21.6	64.64	chr7:27454418..27454819	0.05	0.15		0.44	0.17
Akt2	21.6	64.64	chr7:27481563..27481964	1.59	1.38		0.26	0.43
Akt2	21.6	64.64	chr7:27490761..27491162	0.54	0.26		0.39	0.23
Akt2	21.6	64.64	chr7:27572136..27572537	0.27	0.11		0.12	0.73
Akt2	21.6	64.64	chr7:27575148..27575549	0.09	0.51		0.57	0.07
Alcam	93.9	264.23	chr16:52425904..52426305	0.13	6.05	chr16:52402517..52470702	0.81	0
Alcam	93.9	264.23	chr16:52432653..52433054	0.03	0.72	chr16:52402517..52470702	0.25	0.45
Alcam	93.9	264.23	chr16:52467682..52468083	0.17	0.77	chr16:52402517..52470702	0.56	0.07
Alcam	93.9	264.23	chr16:52468434..52468835	1.03	2.67	chr16:52402517..52470702	0.62	0.04
Alcam	93.9	264.23	chr16:52470208..52470609	0.26	0.09	chr16:52402517..52470702	0.04	0.91
Alcam	93.9	264.23	chr16:52470700..52471101	0.13	0.32	chr16:52402517..52470702	0.47	0.15
Ampd3	38.9	198.86	chr7:110164087..110164488	0.06	1.23		0.29	0.38
Ampd3	38.9	198.86	chr7:110166187..110166588	0.94	1.15		0.03	0.94
Ampd3	38.9	198.86	chr7:110630253..110630654	0	0.49		0.29	0.38
Ampd3	38.9	198.86	chr7:110786650..110787051	0.06	0.8		0.2	0.56
Ampd3	38.9	198.86	chr7:110787319..110787720	0.25	1.85		0.22	0.51
Ampd3	38.9	198.86	chr7:110796651..110797052	0.11	0.96		0.53	0.09
Ankib1	12.57	28.73	chr5:3301141..3301542	0.35	0.06		0.61	0.05
Ankib1	12.57	28.73	chr5:3491147..3491548	0.36	0	chr5:3484851..3515330	0.56	0.07
Ankib1	12.57	28.73	chr5:3494340..3494741	0.17	0.06	chr5:3484851..3515330	0.02	0.96
Ankrd17	24.1	49.11	chr5:90611986..90612387	0	0		0.11	0.75
Ankrd17	24.1	49.11	chr5:90689722..90690123	0.08	0.06	chr5:90677663..90719167	0.45	0.16
Ankrd17	24.1	49.11	chr5:90694433..90694834	0	0.46	chr5:90677663..90719167	0.69	0.02
Ankrd17	24.1	49.11	chr5:90696027..90696428	0.1	0.76	chr5:90677663..90719167	0.34	0.31
Ankrd17	24.1	49.11	chr5:90700167..90700568	0	0.46	chr5:90677663..90719167	0.52	0.1
Ankrd17	24.1	49.11	chr5:90717911..90718312	0	0.73	chr5:90677663..90719167	0.8	0
Ankrd17	24.1	49.11	chr5:90859535..90859936	0	0.14	chr5:90853292..90909330	0.13	0.71
Ankrd17	24.1	49.11	chr5:90875989..90876390	0.03	2.03	chr5:90853292..90909330	0.23	0.49
Ankrd17	24.1	49.11	chr5:90876516..90876917	0	0.34	chr5:90853292..90909330	0.18	0.59
Ankrd17	24.1	49.11	chr5:90876777..90877178	0.22	0.5	chr5:90853292..90909330	0.82	0
Ankrd17	24.1	49.11	chr5:90880890..90881291	0	1.31	chr5:90853292..90909330	0.55	0.08
Ankrd17	24.1	49.11	chr5:90882235..90882636	0.06	0.91	chr5:90853292..90909330	0.67	0.02
Ankrd17	24.1	49.11	chr5:90897607..90898008	0.1	0.39	chr5:90853292..90909330	0.54	0.09
Ankrd17	24.1	49.11	chr5:90898618..90899019	0.34	2.7	chr5:90853292..90909330	0.66	0.03
Ankrd17	24.1	49.11	chr5:90900213..90900614	0	1.78	chr5:90853292..90909330	0.87	0
Ankrd17	24.1	49.11	chr5:90900701..90901102	0	2.4	chr5:90853292..90909330	0.67	0.02
Ankrd33b	16.19	83.11	chr15:30468777..30469178	0	0.09		0.33	0.33
Ankrd33b	16.19	83.11	chr15:31268045..31268446	0	0.41		0.49	0.12
Ankrd33b	16.19	83.11	chr15:31319004..31319405	0	0.05	chr15:31304267..31367770	0.22	0.52
Ankrd33b	16.19	83.11	chr15:31332758..31333159	0.03	0.37	chr15:31304267..31367770	0.51	0.11
Ankrd33b	16.19	83.11	chr15:31336651..31337052	0.29	1.59	chr15:31304267..31367770	0.77	0.01
Ankrd33b	16.19	83.11	chr15:31338635..31339036	0.09	0.81	chr15:31304267..31367770	0.8	0
Ankrd33b	16.19	83.11	chr15:31341945..31342346	0.09	0.68	chr15:31304267..31367770	0.62	0.04
Ankrd33b	16.19	83.11	chr15:31342580..31342981	0.22	0.89	chr15:31304267..31367770	0.69	0.02
Ankrd33b	16.19	83.11	chr15:31349023..31349424	0	3.22	chr15:31304267..31367770	0.93	0
Ankrd33b	16.19	83.11	chr15:31349843..31350244	0.48	3.07	chr15:31304267..31367770	0.65	0.04
Ankrd33b	16.19	83.11	chr15:31364575..31364976	0.14	0.58	chr15:31304267..31367770	0.46	0.16
Ankrd33b	16.19	83.11	chr15:31365963..31366364	0.06	0.38	chr15:31304267..31367770	0.73	0.01
Anpep	370.24	644.48	chr7:79845151..79845552	0.1	0.17		0.04	0.91
Anpep	370.24	644.48	chr7:79858933..79859334	1.33	2.94	chr7:79846597..79884377	0.32	0.34
Anpep	370.24	644.48	chr7:79881064..79881465	0	0.78	chr7:79846597..79884377	0.63	0.04
Anpep	370.24	644.48	chr7:79884042..79884443	0	0.33	chr7:79846597..79884377	0.77	0.01
Antxr1	0.67	1.29	chr6:87183885..87184286	0.75	0.76		0.52	0.11
Anxa11	52.54	114.08	chr14:25464577..25464978	0.11	0.15	chr14:25452724..25530808	0.66	0.03
Anxa11	52.54	114.08	chr14:25467566..25467967	0.55	2.11	chr14:25452724..25530808	0.37	0.26
Anxa11	52.54	114.08	chr14:25472928..25473329	0.68	0.84	chr14:25452724..25530808	0.63	0.04
Anxa11	52.54	114.08	chr14:25474788..25475189	0.49	0.6	chr14:25452724..25530808	0.15	0.66
Anxa11	52.54	114.08	chr14:25476060..25476461	0.03	0.06	chr14:25452724..25530808	0.61	0.05
Anxa11	52.54	114.08	chr14:25484062..25484463	0.47	1.17	chr14:25452724..25530808	0.31	0.35
Anxa11	52.54	114.08	chr14:25488039..25488440	0	0.17	chr14:25452724..25530808	0.47	0.14
Anxa11	52.54	114.08	chr14:25493402..25493803	0.06	0.88	chr14:25452724..25530808	0.64	0.03
Anxa11	52.54	114.08	chr14:25496223..25496624	0	1.52	chr14:25452724..25530808	0.77	0.01
Anxa11	52.54	114.08	chr14:25496622..25497023	0.08	0.69	chr14:25452724..25530808	0.74	0.01
Anxa11	52.54	114.08	chr14:25585828..25586229	0.21	0.37		0.11	0.74
Anxa11	52.54	114.08	chr14:25593864..25594265	0	0.06		0.09	0.78
Anxa11	52.54	114.08	chr14:25847232..25847633	0.03	0.11		0.38	0.25
Anxa5	413.57	996.66	chr3:36468979..36469380	0.11	12.28	chr3:36467597..36482055	0.55	0.09
Anxa5	413.57	996.66	chr3:36471520..36471921	0.03	0.5	chr3:36467597..36482055	0.3	0.38
Anxa7	65.36	142.27	chr14:20479160..20479561	0.28	0.54		0.55	0.08
Anxa7	65.36	142.27	chr14:20640770..20641171	9.31	4.31		0.14	0.69
Ap2b1	60.01	112.24
Apaf1	27.08	58.59	chr10:91138314..91138715	2.07	1.66		0.35	0.3
Apaf1	27.08	58.59	chr10:91187893..91188294	0.08	0.11		0.34	0.31
Apbb3	8.59	52.65	chr18:35918548..35918949	0.16	0		0.2	0.56
Apbb3	8.59	52.65	chr18:35919036..35919437	0.34	0.12		0.31	0.35
Apbb3	8.59	52.65	chr18:36700432..36700833	2.55	2.01	chr18:36670073..36760404	0.14	0.69
Apbb3	8.59	52.65	chr18:36701741..36702142	0.4	0.65	chr18:36670073..36760404	0.87	0
Apbb3	8.59	52.65	chr18:36713377..36713778	0.24	6.25	chr18:36670073..36760404	0.77	0.01
Apbb3	8.59	52.65	chr18:36719907..36720308	1.31	4.93	chr18:36670073..36760404	0.54	0.09
Apbb3	8.59	52.65	chr18:36723611..36724012	0	2.3	chr18:36670073..36760404	0.69	0.02
Apbb3	8.59	52.65	chr18:36724318..36724719	0.22	1.67	chr18:36670073..36760404	0.45	0.17
Api5	80	151.69	chr2:93458693..93459094	0.19	0.43		0.19	0.57
Apool	16.82	30.03
Areg	0	6.68
Arf4	184.31	603.73
Arfgap3	18.14	40.72	chr15:82148633..82149034	0.13	0.2		0.21	0.53
Arfgap3	18.14	40.72	chr15:83009592..83009993	0.74	0.28		0.08	0.82
Arfgap3	18.14	40.72	chr15:83129840..83130241	0	0.15		0.07	0.83
Arg1	0.02	0.21	chr10:24930125..24930526	0.16	0.22		0.23	0.5
Arg1	0.02	0.21	chr10:25119065..25119466	0.26	0.17		0.24	0.48
Arg2	119.13	616.99
Arhgap28	0.44	6.66
Arid5a	20.72	68.58
Arih1	37.68	68.63	chr9:59536798..59537199	0.06	0.11	chr9:59523045..59551451	0.16	0.63
Arih1	37.68	68.63	chr9:59542524..59542925	4.57	3.6	chr9:59523045..59551451	0.36	0.27
Arih1	37.68	68.63	chr9:59544471..59544872	1.81	3.18	chr9:59523045..59551451	0.54	0.09
Arih1	37.68	68.63	chr9:59545727..59546128	0.49	0.22	chr9:59523045..59551451	0.07	0.83
Arih1	37.68	68.63	chr9:59547048..59547449	0.21	0.11	chr9:59523045..59551451	0.29	0.38
Arih2	18.87	36.68
Arl3	7.76	14.5
Arl4a	14.39	34.5	chr12:40016931..40017332	0	1.15		0.72	0.01
Arl5b	7.23	75.94
Arl5c	81.22	245.91
Arl8a	169.66	367.13	chr1:135466921..135467322	0.71	0.31		0.37	0.26
Arl8a	169.66	367.13	chr1:135516974..135517375	0.28	0.44		0.4	0.22
Arl8a	169.66	367.13	chr1:135535318..135535719	0.69	1.42		0.67	0.02
Arl8a	169.66	367.13	chr1:135813078..135813479	0	3.54		0.87	0
Arl8a	169.66	367.13	chr1:135813702..135814103	0	0.37		0.71	0.01
Arl8a	169.66	367.13	chr1:135815389..135815790	0	0.86		0.45	0.17
Arl8b	144.18	202.92
Armcx3	11.18	24.39
Arrdc4	18.54	151.11	chr7:68667651..68668052	0	1.15		0.72	0.01
Arrdc4	18.54	151.11	chr7:68692691..68693092	0	0.54		0.82	0
Ascc3	49.39	123.93
Asf1a	10.61	29.21	chr10:53285103..53285504	0.05	1.75		0.7	0.02
Asf1a	10.61	29.21	chr10:53467656..53468057	0	0.45		0.56	0.07
Atad1	48.24	112.55
Atf3	164.66	1228.23	chr1:190998047..190998448	0.43	0.38		0.22	0.52
Atf3	164.66	1228.23	chr1:191180436..191180837	0.15	2.38	chr1:191180349..191201638	0.54	0.09
Atf3	164.66	1228.23	chr1:191189816..191190217	0.14	2.91	chr1:191180349..191201638	0.65	0.04
Atf3	164.66	1228.23	chr1:191193641..191194042	0	1.3	chr1:191180349..191201638	0.8	0
Atf3	164.66	1228.23	chr1:191194076..191194477	0.73	2.19	chr1:191180349..191201638	0.17	0.61
Atf3	164.66	1228.23	chr1:191198003..191198404	0.51	1.39	chr1:191180349..191201638	0.73	0.01
Atf3	164.66	1228.23	chr1:191201218..191201619	2.06	3.66	chr1:191180349..191201638	0.66	0.03
Atf3	164.66	1228.23	chr1:191229569..191229970	0.29	1.43	chr1:191216017..191299892	0.63	0.04
Atf3	164.66	1228.23	chr1:191232616..191233017	0.77	2.25	chr1:191216017..191299892	0.65	0.03
Atf3	164.66	1228.23	chr1:191239599..191240000	0.08	3.1	chr1:191216017..191299892	0.76	0.01
Atf3	164.66	1228.23	chr1:191241505..191241906	0.41	0.3	chr1:191216017..191299892	0.63	0.04
Atf3	164.66	1228.23	chr1:191244184..191244585	0	0.35	chr1:191216017..191299892	0.51	0.11
Atf3	164.66	1228.23	chr1:191249996..191250397	0.06	0.12	chr1:191216017..191299892	0.52	0.1
Atf3	164.66	1228.23	chr1:191252717..191253118	0.11	0.09	chr1:191216017..191299892	0.67	0.02
Atf3	164.66	1228.23	chr1:191254393..191254794	0.06	0.51	chr1:191216017..191299892	0.5	0.11
Atf3	164.66	1228.23	chr1:191269568..191269969	0.48	1.01	chr1:191216017..191299892	0.49	0.13
Atf3	164.66	1228.23	chr1:191280648..191281049	0.18	0.57	chr1:191216017..191299892	0.75	0.01
Atf3	164.66	1228.23	chr1:191292393..191292794	0.24	0.72	chr1:191216017..191299892	0.67	0.02
Atf3	164.66	1228.23	chr1:191438478..191438879	0.28	1.69		0.34	0.31
Atf3	164.66	1228.23	chr1:191439670..191440071	0	1.09		0.45	0.16
Atf3	164.66	1228.23	chr1:191443571..191443972	0	1.01		0.1	0.78
Atf3	164.66	1228.23	chr1:191877862..191878263	0.16	1.03		0.17	0.63
Atf3	164.66	1228.23	chr1:191880208..191880609	0	0.18		0.22	0.52
Atf4	191.25	519.81	chr15:80105441..80105842	0.51	0.23	chr15:80014721..80117601	0.47	0.14
Atf4	191.25	519.81	chr15:80219692..80220093	0.05	1.63		0.94	0
Atf4	191.25	519.81	chr15:80223035..80223436	0.03	0.14		0.37	0.26
Atf4	191.25	519.81	chr15:80238266..80238667	0.06	0.28		0.63	0.04
Atf4	191.25	519.81	chr15:80243186..80243587	0.05	0.23		0.68	0.02
Atf4	191.25	519.81	chr15:80518519..80518920	0.05	0.09		0.71	0.01
Atf4	191.25	519.81	chr15:80521693..80522094	0.27	0.3		0.57	0.07
Atf4	191.25	519.81	chr15:80562408..80562809	0	0.27		0.86	0
Atp10a	0.78	12.83
Atp11b	29.47	91.42	chr3:35732439..35732840	0	0.06		0.5	0.12
Atp11b	29.47	91.42	chr3:36468979..36469380	0.11	12.28	chr3:36467597..36482055	0.61	0.05
Atp11b	29.47	91.42	chr3:36471520..36471921	0.03	0.5	chr3:36467597..36482055	0.75	0.01
Atp1b3	171.75	402.15	chr9:96391947..96392348	0.52	4.39	chr9:96363547..96399988	0.8	0.01
Atp1b3	171.75	402.15	chr9:96393119..96393520	0.13	2.83	chr9:96363547..96399988	0.74	0.01
Atp2b4	0	7.68	chr1:133856023..133856424	0	0.18		0.02	0.95
Atp6v1e1	96.85	306.63	chr6:120820276..120820677	0.03	0.47		0.59	0.06
Atp6v1e1	96.85	306.63	chr6:120914910..120915311	0.06	0.18		0.58	0.06
Atp6v1e1	96.85	306.63	chr6:120926864..120927265	0	0.63		0.41	0.21
Atp6v1e1	96.85	306.63	chr6:120927742..120928143	0	0.09		0.31	0.35
Atp6v1h	90.13	192.64
Atp9b	34.11	67.93	chr18:80224261..80224662	1.52	0		0.08	0.82
Atp9b	34.11	67.93	chr18:80276845..80277246	0.29	0.06		0.32	0.34
Atp9b	34.11	67.93	chr18:80278701..80279102	1.5	0.06		0.04	0.9
Atp9b	34.11	67.93	chr18:80372881..80373282	0.1	0.18		0.04	0.9
Atp9b	34.11	67.93	chr18:80464693..80465094	0.03	0.05		0.34	0.31
Atp9b	34.11	67.93	chr18:80467834..80468235	0.16	0.5		0.33	0.32
Atp9b	34.11	67.93	chr18:80554721..80555122	0.18	0.27		0.45	0.16
Atp9b	34.11	67.93	chr18:80555124..80555525	0.05	0.18		0.38	0.25
Atp9b	34.11	67.93	chr18:80611108..80611509	0.05	0		0.13	0.69
Atp9b	34.11	67.93	chr18:80628915..80629316	0.03	0.11		0.34	0.31
Atxn7	5.61	10.88
AW011738	6.25	26.38
AW112010	167.73	2546.17	chr19:11052431..11052832	0	0.29		0.56	0.07
AW112010	167.73	2546.17	chr19:11060403..11060804	0.05	0.5		0.67	0.02
AW112010	167.73	2546.17	chr19:11494532..11494933	0.16	2.07		0.68	0.02
AW112010	167.73	2546.17	chr19:11533127..11533528	0	0.11		0.24	0.47
AW112010	167.73	2546.17	chr19:11540150..11540551	0.45	2.61		0.65	0.03
AW112010	167.73	2546.17	chr19:11557097..11557498	0.03	0.28		0.57	0.07
AW112010	167.73	2546.17	chr19:11808420..11808821	0.36	0.9		0.25	0.46
AW112010	167.73	2546.17	chr19:11809651..11810052	0	1.14		0.26	0.43
Azi2	55.03	127.1
Azin1	139.62	350.05
B3gnt2	102.63	376.16	chr11:22632362..22632763	0	0.05		0.39	0.24
B3gnt2	102.63	376.16	chr11:22665928..22666329	0	0.15		0.37	0.26
B3gnt2	102.63	376.16	chr11:22675712..22676113	0	0.23		0.26	0.43
B3gnt2	102.63	376.16	chr11:22811370..22811771	0	0.94	chr11:22811455..22897646	0.78	0.01
B3gnt2	102.63	376.16	chr11:22812058..22812459	0.06	0.33	chr11:22811455..22897646	0.5	0.11
B3gnt2	102.63	376.16	chr11:22813946..22814347	1.89	0.71	chr11:22811455..22897646	0.15	0.67
B3gnt2	102.63	376.16	chr11:22815177..22815578	0.62	0.52	chr11:22811455..22897646	0.64	0.03
B3gnt2	102.63	376.16	chr11:22841367..22841768	0.77	1.12	chr11:22811455..22897646	0.57	0.07
B3gnt2	102.63	376.16	chr11:22842949..22843350	0.38	2.89	chr11:22811455..22897646	0.77	0.01
B3gnt2	102.63	376.16	chr11:22844986..22845387	0.19	0.25	chr11:22811455..22897646	0.41	0.21
B3gnt2	102.63	376.16	chr11:22851438..22851839	0.16	0.51	chr11:22811455..22897646	0.33	0.31
B3gnt2	102.63	376.16	chr11:22871893..22872294	0.21	0.68	chr11:22811455..22897646	0.67	0.02
B4galt5	103.81	426.39	chr2:165917619..165918020	0.16	0.11	chr2:165855569..165928325	0.42	0.2
B4galt5	103.81	426.39	chr2:165947484..165947885	0.14	0.18	chr2:165946141..166030603	0.6	0.05
B4galt5	103.81	426.39	chr2:165954849..165955250	0.98	0.64	chr2:165946141..166030603	0.74	0.01
B4galt5	103.81	426.39	chr2:165968847..165969248	3.57	4.67	chr2:165946141..166030603	0.96	0
B4galt5	103.81	426.39	chr2:165969437..165969838	0.08	0.16	chr2:165946141..166030603	0.5	0.12
B4galt5	103.81	426.39	chr2:165983013..165983414	3	2.12	chr2:165946141..166030603	0.7	0.02
B4galt5	103.81	426.39	chr2:166115862..166116263	0	0.09		0.6	0.05
B4galt5	103.81	426.39	chr2:166180750..166181151	0.51	0.09		0.07	0.85
B4galt5	103.81	426.39	chr2:166650388..166650789	0.32	1.17		0.26	0.44
B4galt5	103.81	426.39	chr2:166701425..166701826	0.22	0.49	chr2:166697262..166758126	0.66	0.03
B4galt5	103.81	426.39	chr2:166706540..166706941	0.17	0.14	chr2:166697262..166758126	0.51	0.11
B4galt5	103.81	426.39	chr2:166711536..166711937	0.35	0.73	chr2:166697262..166758126	0.57	0.07
B4galt5	103.81	426.39	chr2:166729591..166729992	0.09	0.76	chr2:166697262..166758126	0.51	0.11
B4galt5	103.81	426.39	chr2:166730154..166730555	1.16	0.69	chr2:166697262..166758126	0.15	0.67
B4galt5	103.81	426.39	chr2:166739508..166739909	0	0.05	chr2:166697262..166758126	0.13	0.71
B4galt5	103.81	426.39	chr2:166786624..166787025	0.67	0.54		0.34	0.3
B4galt5	103.81	426.39	chr2:166809486..166809887	0.03	0.38		0.53	0.09
B4galt5	103.81	426.39	chr2:166992686..166993087	0.09	0.27		0.22	0.52
B4galt5	103.81	426.39	chr2:167058259..167058660	0.8	6.26		0.94	0
B4galt5	103.81	426.39	chr2:167319032..167319433	0	0.3		0.13	0.69
B4galt5	103.81	426.39	chr2:167330976..167331377	0.14	0.56		0.37	0.26
B4galt5	103.81	426.39	chr2:167335034..167335435	0.03	0	chr2:167335181..167403413	0.24	0.47
B4galt5	103.81	426.39	chr2:167347905..167348306	1.53	6.17	chr2:167335181..167403413	0.91	0
B4galt5	103.81	426.39	chr2:167350915..167351316	0.03	0.65	chr2:167335181..167403413	0.21	0.53
B4galt5	103.81	426.39	chr2:167351419..167351820	0.84	1.86	chr2:167335181..167403413	0.73	0.01
B4galt5	103.81	426.39	chr2:167352557..167352958	0.25	2.49	chr2:167335181..167403413	0.71	0.02
B4galt5	103.81	426.39	chr2:167356892..167357293	0	0.29	chr2:167335181..167403413	0.28	0.4
B4galt5	103.81	426.39	chr2:167358412..167358813	1.4	2.74	chr2:167335181..167403413	0.61	0.05
B4galt5	103.81	426.39	chr2:167361532..167361933	0.3	1.71	chr2:167335181..167403413	0.68	0.02
B4galt5	103.81	426.39	chr2:167367245..167367646	0.49	0.16	chr2:167335181..167403413	0.45	0.16
B4galt5	103.81	426.39	chr2:167368336..167368737	0.12	0.28	chr2:167335181..167403413	0.45	0.16
B4galt5	103.81	426.39	chr2:167375080..167375481	0.5	1.33	chr2:167335181..167403413	0.65	0.03
B4galt5	103.81	426.39	chr2:167377652..167378053	0.38	0.37	chr2:167335181..167403413	0.73	0.01
B4galt5	103.81	426.39	chr2:167381621..167382022	1.47	1.62	chr2:167335181..167403413	0.62	0.04
B4galt5	103.81	426.39	chr2:167382358..167382759	0.06	0.51	chr2:167335181..167403413	0.35	0.3
Basp1	168.04	419.99	chr15:25268414..25268815	0.08	0.47		0.8	0
Basp1	168.04	419.99	chr15:25269553..25269954	0.05	0.09		0.48	0.13
Basp1	168.04	419.99	chr15:25287815..25288216	0.6	1.27		0.45	0.17
Basp1	168.04	419.99	chr15:25303016..25303417	0.17	0.98		0.42	0.2
Basp1	168.04	419.99	chr15:25352789..25353190	0.05	0.8		0.79	0
Basp1	168.04	419.99	chr15:25354809..25355210	0	0.7		0.42	0.2
Basp1	168.04	419.99	chr15:25355300..25355701	0.03	0.75		0.68	0.02
Basp1	168.04	419.99	chr15:25826460..25826861	0	0.09		0.75	0.01
Basp1	168.04	419.99	chr15:25828521..25828922	0.78	0.45		0.41	0.21
Basp1	168.04	419.99	chr15:25830463..25830864	0.29	0.53		0.39	0.23
Basp1	168.04	419.99	chr15:25915106..25915507	0	0		0.47	0.14
Basp1	168.04	419.99	chr15:25916200..25916601	0	0		0.43	0.18
Batf2	7.74	50.25	chr19:5925501..5925902	0.08	2.83		0.53	0.1
Batf2	7.74	50.25	chr19:5929541..5929942	0.1	0.99		0.55	0.09
Batf2	7.74	50.25	chr19:5929998..5930399	0	0.26		0.48	0.13
Batf2	7.74	50.25	chr19:5931597..5931998	0.08	1.32		0.47	0.15
Batf2	7.74	50.25	chr19:5954593..5954994	0	0.44		0.64	0.03
Batf2	7.74	50.25	chr19:6277641..6278042	0.26	1.7	chr19:6262293..6302981	0.8	0.01
Batf2	7.74	50.25	chr19:6278067..6278468	2.2	9.18	chr19:6262293..6302981	0.71	0.02
Baz1a	13.12	31.61
Baz2b	39.31	65.12	chr2:60019151..60019552	0.3	0.09		0.29	0.39
Baz2b	39.31	65.12	chr2:60071740..60072141	0	0		0.05	0.89
Baz2b	39.31	65.12	chr2:60278827..60279228	0	0.05		0.21	0.53
Baz2b	39.31	65.12	chr2:60366231..60366632	0	0.66		0.55	0.08
BC016423	10.75	35.76	chr13:3636947..3637348	0.11	0.79		0.8	0
BC016423	10.75	35.76	chr13:5604202..5604603	0.19	1.58		0.43	0.19
BC016423	10.75	35.76	chr13:5605354..5605755	0	0.39		0.27	0.42
BC016423	10.75	35.76	chr13:5769678..5770079	0.21	0.55	chr13:5767829..5789713	0.2	0.55
BC016423	10.75	35.76	chr13:5773850..5774251	0.06	0.39	chr13:5767829..5789713	0.23	0.49
BC016423	10.75	35.76	chr13:5776926..5777327	0	0.36	chr13:5767829..5789713	0.58	0.06
BC016423	10.75	35.76	chr13:5778807..5779208	0	0.76	chr13:5767829..5789713	0.42	0.2
BC016423	10.75	35.76	chr13:5779366..5779767	0.05	0.17	chr13:5767829..5789713	0.65	0.03
BC016423	10.75	35.76	chr13:5785437..5785838	0.13	1.03	chr13:5767829..5789713	0.53	0.09
BC016423	10.75	35.76	chr13:5787095..5787496	0	1.84	chr13:5767829..5789713	0.83	0
BC016423	10.75	35.76	chr13:5789313..5789714	0.1	8	chr13:5767829..5789713	0.87	0
BC016423	10.75	35.76	chr13:5802211..5802612	0.05	2.26		0.65	0.03
BC016423	10.75	35.76	chr13:5802780..5803181	0.55	3.6		0.68	0.03
BC016423	10.75	35.76	chr13:5803606..5804007	0.46	3.24	chr13:5803343..5889195	0.87	0
BC016423	10.75	35.76	chr13:5804713..5805114	0.44	1.51	chr13:5803343..5889195	0.41	0.21
BC016423	10.75	35.76	chr13:5828633..5829034	0	0.46	chr13:5803343..5889195	0.72	0.01
BC016423	10.75	35.76	chr13:5874698..5875099	0.03	0.27	chr13:5803343..5889195	0.59	0.06
BC016423	10.75	35.76	chr13:5920514..5920915	0	0.11		0.27	0.42
BC016423	10.75	35.76	chr13:6193573..6193974	0.05	0.17		0.5	0.12
BC094916	1.17	7.37
Bckdhb	15.66	17.36	chr9:84028143..84028544	0	0.11		0.42	0.2
Bcl10	103.55	206.45
Bcl2a1a	3	79.08
Bcl2a1d	0.61	37.02	chr9:88709729..88710130	0.19	0.7		0.39	0.24
Bcor	20.46	58.86	chrX:11664519..11664920	0.34	0.39		0.3	0.37
Bcor	20.46	58.86	chrX:12252877..12253278	0	0.18		0.47	0.14
Bcor	20.46	58.86	chrX:12453410..12453811	0	0.05		0.54	0.08
Bhlhe40	20.05	223.76	chr6:108444448..108444849	0.05	0		0.3	0.37
Bhlhe40	20.05	223.76	chr6:108527916..108528317	0	0.09	chr6:108503529..108555358	0.05	0.88
Bhlhe40	20.05	223.76	chr6:108536967..108537368	0.11	0.23	chr6:108503529..108555358	0.25	0.45
Bhlhe40	20.05	223.76	chr6:108554690..108555091	0	0	chr6:108503529..108555358	0.2	0.56
Bhlhe40	20.05	223.76	chr6:108571002..108571403	0.18	0.09		0.6	0.05
Bhlhe40	20.05	223.76	chr6:108668358..108668759	0.09	0.09		0.61	0.05
Bhlhe40	20.05	223.76	chr6:108687562..108687963	0	0.33		0.77	0.01
Bhlhe40	20.05	223.76	chr6:108688318..108688719	0	0.09		0.44	0.18
Bhlhe40	20.05	223.76	chr6:108709384..108709785	0	0.18		0.61	0.05
Bhlhe40	20.05	223.76	chr6:108740439..108740840	0	0.2		0.51	0.11
Bhlhe41	56.92	150.51	chr6:145802824..145803225	0.21	0.12		0.45	0.17
Bhlhe41	56.92	150.51	chr6:145919800..145920201	0	0.12		0.43	0.18
Bhlhe41	56.92	150.51	chr6:145977835..145978236	0	0		0.46	0.16
Bhlhe41	56.92	150.51	chr6:146014274..146014675	0.32	0.58		0.61	0.04
Bhlhe41	56.92	150.51	chr6:146114547..146114948	0.09	0.12		0.43	0.18
Bhlhe41	56.92	150.51	chr6:146114993..146115394	0	0		0.12	0.72
Bhlhe41	56.92	150.51	chr6:146124538..146124939	0	0.14		0.22	0.52
Bhlhe41	56.92	150.51	chr6:146221320..146221721	0.18	0.09		0.58	0.06
Bhlhe41	56.92	150.51	chr6:146271161..146271562	0	0.05		0.05	0.87
Bid	11.41	27.45	chr6:120926864..120927265	0	0.63		0.38	0.25
Bid	11.41	27.45	chr6:120927742..120928143	0	0.09		0.38	0.25
Birc3	44.15	115.38	chr9:7734283..7734684	0.05	0.33		0.36	0.28
Birc3	44.15	115.38	chr9:7776054..7776455	0.3	0.34		0.3	0.37
Birc6	56.57	105.03	chr17:74501038..74501439	0.03	0.69		0.78	0
Birc6	56.57	105.03	chr17:74523187..74523588	0.03	1.07		0.64	0.03
Blcap	39.04	89.68	chr2:156869628..156870029	0.06	0.17		0.5	0.12
Blcap	39.04	89.68	chr2:157071560..157071961	0.12	0.05	chr2:157052141..157078001	0.32	0.33
Blcap	39.04	89.68	chr2:157200852..157201253	0.24	0.48		0.45	0.17
Blcap	39.04	89.68	chr2:157405548..157405949	0	1.03	chr2:157362899..157428848	0.13	0.7
Blcap	39.04	89.68	chr2:157407585..157407986	0	1.63	chr2:157362899..157428848	0.57	0.07
Blcap	39.04	89.68	chr2:157425669..157426070	0.03	1.09	chr2:157362899..157428848	0.2	0.56
Blcap	39.04	89.68	chr2:157426834..157427235	0.03	0.45	chr2:157362899..157428848	0.41	0.21
Blcap	39.04	89.68	chr2:157427670..157428071	0	0.44	chr2:157362899..157428848	0.2	0.55
Blcap	39.04	89.68	chr2:157428230..157428631	0	1.2	chr2:157362899..157428848	0.45	0.17
Blcap	39.04	89.68	chr2:157447166..157447567	0.19	0.56		0.23	0.49
Blcap	39.04	89.68	chr2:157447925..157448326	0.05	0.84		0.1	0.77
Bnip3	34.58	162.48
Braf	12.75	24.27	chr6:39780909..39781310	1.15	0.5		0.62	0.04
Bst1	30.7	104.72	chr5:43799516..43799917	0	0.22	chr5:43770567..43827215	0.48	0.13
Bst1	30.7	104.72	chr5:43807971..43808372	0.35	0.62	chr5:43770567..43827215	0.48	0.14
Bst1	30.7	104.72	chr5:43854090..43854491	0.38	0.34		0.82	0
Bst1	30.7	104.72	chr5:43855808..43856209	0.52	3.95		0.84	0
Bst1	30.7	104.72	chr5:43865294..43865695	0.1	1.54		0.39	0.24
Bst1	30.7	104.72	chr5:43866391..43866792	0	1.29		0.36	0.28
Bst1	30.7	104.72	chr5:43881862..43882263	0.1	4.11		0.49	0.12
Bst1	30.7	104.72	chr5:43885022..43885423	0	1.61		0.32	0.34
Btg3	5.4	28.22
Bzw1	75.7	147.74	chr1:58720014..58720415	0.81	3.81	chr1:58713075..58743715	0.62	0.05
Bzw1	75.7	147.74	chr1:58720963..58721364	0.03	0.43	chr1:58713075..58743715	0.47	0.15
Bzw1	75.7	147.74	chr1:58723597..58723998	0.1	0.57	chr1:58713075..58743715	0.2	0.55
Bzw1	75.7	147.74	chr1:58724022..58724423	1.33	9.48	chr1:58713075..58743715	0.82	0
Bzw1	75.7	147.74	chr1:59459012..59459413	0.45	0.29		0.39	0.24
Bzw2	6.88	16.73	chr12:36036644..36037045	0	0.26		0.73	0.01
C030046E11Rik	43.59	108.18	chr19:29150090..29150491	0	0.17	chr19:29126488..29189256	0.5	0.12
C030046E11Rik	43.59	108.18	chr19:29176475..29176876	0.05	1.23	chr19:29126488..29189256	0.46	0.15
C030046E11Rik	43.59	108.18	chr19:29253796..29254197	0.1	2.27	chr19:29201652..29256841	0.35	0.29
C030046E11Rik	43.59	108.18	chr19:29371827..29372228	0.03	1.28	chr19:29354989..29448568	0.33	0.31
C030046E11Rik	43.59	108.18	chr19:29463569..29463970	0.25	1.39	chr19:29461249..29540485	0.66	0.03
C030046E11Rik	43.59	108.18	chr19:29466721..29467122	0	0.27	chr19:29461249..29540485	0.52	0.1
C030046E11Rik	43.59	108.18	chr19:29468923..29469324	0	0.31	chr19:29461249..29540485	0.45	0.17
C030046E11Rik	43.59	108.18	chr19:29493287..29493688	0	2.23	chr19:29461249..29540485	0.74	0.01
C030046E11Rik	43.59	108.18	chr19:29496276..29496677	0.55	3.02	chr19:29461249..29540485	0.64	0.04
C030046E11Rik	43.59	108.18	chr19:29496846..29497247	0.23	1.67	chr19:29461249..29540485	0.32	0.33
C030046E11Rik	43.59	108.18	chr19:29497156..29497557	0	0.75	chr19:29461249..29540485	0.65	0.03
C030046E11Rik	43.59	108.18	chr19:29497874..29498275	0.57	1.27	chr19:29461249..29540485	0.34	0.31
C030046E11Rik	43.59	108.18	chr19:29499098..29499499	1.02	7.5	chr19:29461249..29540485	0.93	0
C030046E11Rik	43.59	108.18	chr19:29500324..29500725	0.36	2.7	chr19:29461249..29540485	0.32	0.34
Cacna1b	0.32	3.12	chr2:24304532..24304933	0	1.44	chr2:24295006..24367810	0.79	0
Cacna1b	0.32	3.12	chr2:24311644..24312045	0.2	1.91	chr2:24295006..24367810	0.29	0.4
Cacna1b	0.32	3.12	chr2:24315469..24315870	0.03	0.26	chr2:24295006..24367810	0.21	0.53
Cacna1b	0.32	3.12	chr2:24341391..24341792	0.32	4.66	chr2:24295006..24367810	0.75	0.01
Cacna1b	0.32	3.12	chr2:24777363..24777764	0	0.39		0.63	0.04
Cacybp	88.24	139.43
Calcr	0	0.08
Calcrl	49.57	243.9
Camk2n1	0.04	0.43
Caml	35.14	71.74
Car13	50.23	250.87
Car2	1.11	13.3
Casp1	110.24	333.55
Casp4	54.82	367.65	chr9:5311690..5312091	0.09	1.86		0.08	0.82
Casp7	18.35	96.53
Casz1	0	2.01
Cblb	20.2	38.65	chr16:51933985..51934386	0	0.17		0.43	0.19
Cblb	20.2	38.65	chr16:52060220..52060621	0.14	0.25		0.08	0.82
Cblb	20.2	38.65	chr16:52060936..52061337	0.06	0.15		0.09	0.79
Cbwd1	4.7	8.5
Ccdc25	16.72	70.44	chr14:66184898..66185299	0.14	0.37	chr14:66175780..66281301	0.2	0.55
Ccdc25	16.72	70.44	chr14:66209248..66209649	0	0.09	chr14:66175780..66281301	0.62	0.04
Ccdc25	16.72	70.44	chr14:66209661..66210062	0.08	0.63	chr14:66175780..66281301	0.33	0.32
Ccdc25	16.72	70.44	chr14:66223648..66224049	1.65	5.86	chr14:66175780..66281301	0.51	0.11
Ccdc25	16.72	70.44	chr14:66225733..66226134	0.03	0.31	chr14:66175780..66281301	0.4	0.23
Ccdc25	16.72	70.44	chr14:66230223..66230624	0.03	0.16	chr14:66175780..66281301	0.6	0.05
Ccdc25	16.72	70.44	chr14:66231144..66231545	0.42	0.95	chr14:66175780..66281301	0.8	0
Ccdc25	16.72	70.44	chr14:66252458..66252859	0.13	0.31	chr14:66175780..66281301	0.59	0.05
Ccdc25	16.72	70.44	chr14:66276866..66277267	0.06	0.54	chr14:66175780..66281301	0.01	0.98
Ccdc25	16.72	70.44	chr14:66279516..66279917	0.27	3.41	chr14:66175780..66281301	0.21	0.55
Ccdc41	25.75	41.13	chr10:94047912..94048313	0	0.15		0.73	0.01
Ccdc41	25.75	41.13	chr10:94059627..94060028	0.62	0.65		0.57	0.07
Ccdc41	25.75	41.13	chr10:94358697..94359098	0.14	0.35		0.53	0.1
Ccdc41	25.75	41.13	chr10:94378382..94378783	0.23	0.17		0.41	0.21
Ccdc41	25.75	41.13	chr10:94426325..94426726	0.21	0.32		0.63	0.04
Ccdc41	25.75	41.13	chr10:94505208..94505609	0.06	0.11		0.36	0.27
Ccdc41	25.75	41.13	chr10:94538654..94539055	0	0.17		0.62	0.04
Ccdc41	25.75	41.13	chr10:94639273..94639674	0.44	1.07		0.86	0
Ccdc50	59.43	123.94	chr16:27348397..27348798	0	0.53		0.83	0
Ccdc50	59.43	123.94	chr16:27374102..27374503	0.24	0.39	chr16:27374115..27419657	0.83	0
Ccdc58	11.65	21.5	chr16:36626795..36627196	0.15	1.44	chr16:36589966..36673554	0.79	0
Ccdc58	11.65	21.5	chr16:36644332..36644733	0.14	1.54	chr16:36589966..36673554	0.16	0.63
Ccdc71l	27.11	54.94
Ccdc86	27.41	80.7	chr19:10690456..10690857	0.27	0.89		0.49	0.13
Ccdc86	27.41	80.7	chr19:10845353..10845754	0.2	8.41	chr19:10831236..10845848	0.04	0.92
Ccl2	16.1	320.82	chr11:82004698..82005099	0.16	0.86	chr11:81997042..82048433	0.6	0.05
Ccl2	16.1	320.82	chr11:82015108..82015509	0	0.15	chr11:81997042..82048433	0.43	0.19
Ccl2	16.1	320.82	chr11:82019307..82019708	0	0	chr11:81997042..82048433	0.4	0.22
Ccl2	16.1	320.82	chr11:82022608..82023009	0	0.42	chr11:81997042..82048433	0.38	0.25
Ccl2	16.1	320.82	chr11:82023795..82024196	0.06	0.15	chr11:81997042..82048433	0.86	0
Ccl3	154.46	17388.7	chr11:83534208..83534609	0.03	1.99	chr11:83509514..83619461	0.53	0.09
Ccl3	154.46	17388.7	chr11:83534669..83535070	0	2.61	chr11:83509514..83619461	0.51	0.11
Ccl3	154.46	17388.7	chr11:83536277..83536678	0	1.67	chr11:83509514..83619461	0.48	0.14
Ccl3	154.46	17388.7	chr11:83543929..83544330	0	1.11	chr11:83509514..83619461	0.51	0.11
Ccl3	154.46	17388.7	chr11:83550341..83550742	0	1.56	chr11:83509514..83619461	0.43	0.19
Ccl3	154.46	17388.7	chr11:83640781..83641182	0	0.32	chr11:83631807..83676153	0.77	0.01
Ccl3	154.46	17388.7	chr11:83641143..83641544	0.11	0.63	chr11:83631807..83676153	0.87	0
Ccl3	154.46	17388.7	chr11:83657408..83657809	0.12	0.38	chr11:83631807..83676153	0.61	0.05
Ccl4	58.09	13283.7	chr11:83534208..83534609	0.03	1.99	chr11:83509514..83619461	0.36	0.28
Ccl4	58.09	13283.7	chr11:83534669..83535070	0	2.61	chr11:83509514..83619461	0.15	0.66
Ccl4	58.09	13283.7	chr11:83536277..83536678	0	1.67	chr11:83509514..83619461	0.2	0.56
Ccl4	58.09	13283.7	chr11:83543929..83544330	0	1.11	chr11:83509514..83619461	0.27	0.41
Ccl4	58.09	13283.7	chr11:83640781..83641182	0	0.32	chr11:83631807..83676153	0.59	0.06
Ccl4	58.09	13283.7	chr11:83641143..83641544	0.11	0.63	chr11:83631807..83676153	0.74	0.01
Ccl4	58.09	13283.7	chr11:83657408..83657809	0.12	0.38	chr11:83631807..83676153	0.58	0.06
Ccl4	58.09	13283.7	chr11:83737235..83737636	0.24	0.45		0.03	0.93
Ccl7	6.57	409.78	chr11:80603086..80603487	0	0.48		0.14	0.67
Ccl7	6.57	409.78	chr11:82004698..82005099	0.16	0.86	chr11:81997042..82048433	0.54	0.08
Ccl7	6.57	409.78	chr11:82015108..82015509	0	0.15	chr11:81997042..82048433	0.67	0.02
Ccl7	6.57	409.78	chr11:82019307..82019708	0	0	chr11:81997042..82048433	0.4	0.22
Ccl7	6.57	409.78	chr11:82022608..82023009	0	0.42	chr11:81997042..82048433	0.66	0.03
Ccl7	6.57	409.78	chr11:82023795..82024196	0.06	0.15	chr11:81997042..82048433	0.72	0.01
Ccl7	6.57	409.78	chr11:82171699..82172100	0.1	0.17		0.34	0.31
Ccl9	876.99	2729.88	chr11:83534208..83534609	0.03	1.99	chr11:83509514..83619461	0.79	0
Ccl9	876.99	2729.88	chr11:83534669..83535070	0	2.61	chr11:83509514..83619461	0.57	0.07
Ccl9	876.99	2729.88	chr11:83536277..83536678	0	1.67	chr11:83509514..83619461	0.63	0.04
Ccl9	876.99	2729.88	chr11:83540918..83541319	0.28	1.26	chr11:83509514..83619461	0.71	0.02
Ccl9	876.99	2729.88	chr11:83550341..83550742	0	1.56	chr11:83509514..83619461	0.74	0.01
Ccl9	876.99	2729.88	chr11:83560410..83560811	0.3	0.11	chr11:83509514..83619461	0.26	0.45
Ccl9	876.99	2729.88	chr11:83570231..83570632	0.06	0.29	chr11:83509514..83619461	0.38	0.25
Ccl9	876.99	2729.88	chr11:83640205..83640606	0.3	0.82	chr11:83631807..83676153	0.4	0.22
Ccl9	876.99	2729.88	chr11:83640781..83641182	0	0.32	chr11:83631807..83676153	0.23	0.5
Ccl9	876.99	2729.88	chr11:83641143..83641544	0.11	0.63	chr11:83631807..83676153	0.54	0.09
Ccl9	876.99	2729.88	chr11:83650775..83651176	0.03	0.31	chr11:83631807..83676153	0.63	0.04
Ccl9	876.99	2729.88	chr11:83657408..83657809	0.12	0.38	chr11:83631807..83676153	0.42	0.2
Ccl9	876.99	2729.88	chr11:83737235..83737636	0.24	0.45		0.71	0.02
Ccnd2	2.37	65.99
Ccnf	1.82	4.05	chr17:24171771..24172172	1.69	3.29		0.65	0.03
Ccng2	12.69	57.07	chr5:93265692..93266093	0	0.27		0.12	0.73
Ccnl1	85.94	176.06	chr3:65434700..65435101	0	0.81		0.8	0
Ccnl1	85.94	176.06	chr3:65922479..65922880	0.14	0.18	chr3:65905375..65958910	0.07	0.84
Ccnl1	85.94	176.06	chr3:65927627..65928028	0.45	0.71	chr3:65905375..65958910	0.14	0.69
Ccnl1	85.94	176.06	chr3:65929708..65930109	0	0.68	chr3:65905375..65958910	0.38	0.25
Ccnl1	85.94	176.06	chr3:65974667..65975068	2.13	3.27		0.81	0
Ccnl1	85.94	176.06	chr3:65975335..65975736	0.09	0.11		0.05	0.87
Ccno	0.59	6.79
Ccnyl1	2.58	13.56
Ccr1	5.53	11.14	chr9:120709199..120709600	0.4	0.68		0.22	0.52
Ccr1	5.53	11.14	chr9:120776505..120776906	0.13	0		0.36	0.28
Ccr1	5.53	11.14	chr9:121313564..121313965	0.14	0.6		0.01	0.98
Ccr1	5.53	11.14	chr9:121314861..121315262	1.35	1.03		0.69	0.02
Ccr1	5.53	11.14	chr9:121598097..121598498	0.88	0.11		0.66	0.03
Ccr1	5.53	11.14	chr9:121599516..121599917	0.03	0.14		0.7	0.02
Ccr1	5.53	11.14	chr9:121677711..121678112	0.1	0.17		0.63	0.04
Ccr1	5.53	11.14	chr9:123770478..123770879	0	0.49		0.28	0.4
Ccr1	5.53	11.14	chr9:123847537..123847938	0	0.38		0.48	0.13
Ccr1	5.53	11.14	chr9:123936583..123936984	0	0.14		0.34	0.3
Ccr1	5.53	11.14	chr9:124143699..124144100	0.35	1.47	chr9:124143605..124146824	0.29	0.38
Ccr7	0.18	9.49
Ccrl2	40.42	2956.06	chr9:110781064..110781465	0.18	0.42		0.15	0.65
Ccrl2	40.42	2956.06	chr9:111037323..111037724	0	0.05	chr9:111033726..111096185	0.21	0.54
Ccrl2	40.42	2956.06	chr9:111062911..111063312	0.4	1.76	chr9:111033726..111096185	0.65	0.03
Ccrl2	40.42	2956.06	chr9:111094596..111094997	0	0.3	chr9:111033726..111096185	0.35	0.3
Ccrn4l	5.42	46.54	chr3:51333206..51333607	3.45	2.31		0.45	0.17
Ccrn4l	5.42	46.54	chr3:52088339..52088740	0.25	0.33		0.21	0.53
Ccrn4l	5.42	46.54	chr3:52197930..52198331	0.68	0.32		0.27	0.43
Ccrn4l	5.42	46.54	chr3:52198419..52198820	0.05	0.18		0.49	0.12
Cct3	81.2	123.26
Cd14	962.16	6706.39	chr18:36713377..36713778	0.24	6.25	chr18:36670073..36760404	0.64	0.04
Cd14	962.16	6706.39	chr18:36719907..36720308	1.31	4.93	chr18:36670073..36760404	0.29	0.39
Cd14	962.16	6706.39	chr18:36723611..36724012	0	2.3	chr18:36670073..36760404	0.66	0.03
Cd14	962.16	6706.39	chr18:36724318..36724719	0.22	1.67	chr18:36670073..36760404	0.63	0.04
Cd164	98.87	158.41	chr10:40566317..40566718	0.23	0.05		0.08	0.81
Cd200	8.84	116.85	chr16:45372514..45372915	0	1.26	chr16:45349557..45421532	0.06	0.86
Cd200	8.84	116.85	chr16:45374047..45374448	0.05	0.98	chr16:45349557..45421532	0.38	0.25
Cd200	8.84	116.85	chr16:45375798..45376199	0	2.38	chr16:45349557..45421532	0.52	0.11
Cd200	8.84	116.85	chr16:45376835..45377236	0.05	0.29	chr16:45349557..45421532	0.24	0.48
Cd200	8.84	116.85	chr16:45379525..45379926	0	0.84	chr16:45349557..45421532	0.21	0.53
Cd200	8.84	116.85	chr16:45386764..45387165	0	0.62	chr16:45349557..45421532	0.4	0.22
Cd24a	4.37	59.11
Cd274	80.93	2092.53	chr19:29150090..29150491	0	0.17	chr19:29126488..29189256	0.4	0.22
Cd274	80.93	2092.53	chr19:29176475..29176876	0.05	1.23	chr19:29126488..29189256	0.29	0.39
Cd274	80.93	2092.53	chr19:29252847..29253248	0.36	3.99	chr19:29201652..29256841	0.29	0.38
Cd274	80.93	2092.53	chr19:29253796..29254197	0.1	2.27	chr19:29201652..29256841	0.16	0.63
Cd274	80.93	2092.53	chr19:29371827..29372228	0.03	1.28	chr19:29354989..29448568	0.05	0.88
Cd274	80.93	2092.53	chr19:29466721..29467122	0	0.27	chr19:29461249..29540485	0.37	0.26
Cd274	80.93	2092.53	chr19:29468923..29469324	0	0.31	chr19:29461249..29540485	0.3	0.38
Cd274	80.93	2092.53	chr19:29480867..29481268	0	0.95	chr19:29461249..29540485	0.01	0.98
Cd274	80.93	2092.53	chr19:29493287..29493688	0	2.23	chr19:29461249..29540485	0.31	0.35
Cd274	80.93	2092.53	chr19:29496276..29496677	0.55	3.02	chr19:29461249..29540485	0.26	0.43
Cd274	80.93	2092.53	chr19:29497156..29497557	0	0.75	chr19:29461249..29540485	0.09	0.8
Cd274	80.93	2092.53	chr19:29499098..29499499	1.02	7.5	chr19:29461249..29540485	0.52	0.11
Cd274	80.93	2092.53	chr19:29500324..29500725	0.36	2.7	chr19:29461249..29540485	0.47	0.15
Cd33	24.65	83.31
Cd38	24.86	356.81	chr5:43799516..43799917	0	0.22	chr5:43770567..43827215	0.46	0.15
Cd38	24.86	356.81	chr5:43807971..43808372	0.35	0.62	chr5:43770567..43827215	0.35	0.3
Cd38	24.86	356.81	chr5:43854090..43854491	0.38	0.34		0.57	0.06
Cd38	24.86	356.81	chr5:43855808..43856209	0.52	3.95		0.41	0.21
Cd38	24.86	356.81	chr5:43865294..43865695	0.1	1.54		0.21	0.53
Cd38	24.86	356.81	chr5:43866391..43866792	0	1.29		0.35	0.29
Cd38	24.86	356.81	chr5:43881862..43882263	0.1	4.11		0.39	0.24
Cd38	24.86	356.81	chr5:43885022..43885423	0	1.61		0.55	0.08
Cd40	5.62	904.16	chr2:165042996..165043397	0.1	2.71		0.76	0.01
Cd44	280.13	1277.03	chr2:101781230..101781631	0.28	0.57	chr2:101754475..101783633	0.66	0.03
Cd44	280.13	1277.03	chr2:101827652..101828053	0	0.15		0.31	0.36
Cd44	280.13	1277.03	chr2:101830547..101830948	0.03	0.47		0.57	0.07
Cd44	280.13	1277.03	chr2:102639806..102640207	0	0		0.1	0.77
Cd44	280.13	1277.03	chr2:102713298..102713699	0	0.89	chr2:102691888..102765361	0.35	0.29
Cd44	280.13	1277.03	chr2:102867245..102867646	0.08	0.36	chr2:102851376..102901713	0.47	0.15
Cd44	280.13	1277.03	chr2:102888778..102889179	0.24	0.67	chr2:102851376..102901713	0.35	0.29
Cd44	280.13	1277.03	chr2:102956947..102957348	0	0	chr2:102942146..102990629	0.1	0.77
Cd44	280.13	1277.03	chr2:102968440..102968841	0.76	0.29	chr2:102942146..102990629	0.26	0.45
Cd44	280.13	1277.03	chr2:102980898..102981299	0.05	0.16	chr2:102942146..102990629	0.47	0.14
Cd44	280.13	1277.03	chr2:103052450..103052851	0	0.05		0.42	0.2
Cd53	418.64	723.36	chr3:106545641..106546042	1.45	5.19		0.18	0.6
Cd53	418.64	723.36	chr3:106785141..106785542	0.11	0.96		0.67	0.02
Cd53	418.64	723.36	chr3:106788015..106788416	0.19	1.11		0.77	0.01
Cd53	418.64	723.36	chr3:106832136..106832537	0	0.09		0.13	0.69
Cd53	418.64	723.36	chr3:106872883..106873284	0	0.11		0.51	0.11
Cd69	8.27	429.97	chr6:128834336..128834737	0.03	0.33	chr6:128826229..128856598	0.24	0.48
Cd69	8.27	429.97	chr6:129171714..129172115	0	1.38	chr6:129153858..129254656	0.72	0.01
Cd83	74.31	581.18	chr13:43765148..43765549	0.25	0.89	chr13:43765089..43807711	0.66	0.03
Cd83	74.31	581.18	chr13:43767701..43768102	0.17	0.31	chr13:43765089..43807711	0.65	0.03
Cd83	74.31	581.18	chr13:43775211..43775612	0	0.52	chr13:43765089..43807711	0.72	0.01
Cd83	74.31	581.18	chr13:43777343..43777744	0	0.23	chr13:43765089..43807711	0.56	0.07
Cd83	74.31	581.18	chr13:43777883..43778284	0	0.83	chr13:43765089..43807711	0.75	0.01
Cd83	74.31	581.18	chr13:43779031..43779432	0.12	0.22	chr13:43765089..43807711	0.5	0.12
Cd83	74.31	581.18	chr13:43786523..43786924	0.62	1.76	chr13:43765089..43807711	0.85	0
Cd83	74.31	581.18	chr13:43787285..43787686	0.03	1.38	chr13:43765089..43807711	0.73	0.01
Cd83	74.31	581.18	chr13:43788997..43789398	0.41	2.52	chr13:43765089..43807711	0.92	0
Cd83	74.31	581.18	chr13:43789725..43790126	0.06	1.04	chr13:43765089..43807711	0.82	0
Cd83	74.31	581.18	chr13:44508026..44508427	0.05	0.33	chr13:44457465..44518701	0.61	0.05
Cd83	74.31	581.18	chr13:44532675..44533076	0.96	1.97	chr13:44532641..44565972	0.05	0.89
Cd83	74.31	581.18	chr13:44538221..44538622	0.4	0.95	chr13:44532641..44565972	0.38	0.25
Cd83	74.31	581.18	chr13:45005155..45005556	0.06	0.09		0.41	0.21
Cd86	16.14	201.66	chr16:36476921..36477322	0	0.46		0.75	0.01
Cd86	16.14	201.66	chr16:36628250..36628651	0.09	1.11	chr16:36589966..36673554	0.4	0.22
Cd86	16.14	201.66	chr16:36644332..36644733	0.14	1.54	chr16:36589966..36673554	0.55	0.08
Cd86	16.14	201.66	chr16:36711782..36712183	0.31	2	chr16:36688021..36725400	0.76	0.01
Cdkn1a	190.9	2207.28	chr17:29051172..29051573	0.06	0.44		0.23	0.49
Cdkn1a	190.9	2207.28	chr17:29053776..29054177	0	1.06		0.23	0.51
Cdkn1a	190.9	2207.28	chr17:29056567..29056968	0.32	0.11		0.46	0.15
Cdkn1a	190.9	2207.28	chr17:29076260..29076661	0	0.17		0.52	0.1
Cdkn1a	190.9	2207.28	chr17:29080726..29081127	0.41	1.02		0.45	0.17
Cdkn1a	190.9	2207.28	chr17:29081984..29082385	0.06	1		0.62	0.04
Cdkn1a	190.9	2207.28	chr17:29381482..29381883	0.11	0.44		0.13	0.71
Cdkn1a	190.9	2207.28	chr17:29384885..29385286	0	0.22		0.09	0.79
Cdkn1a	190.9	2207.28	chr17:29392499..29392900	0	0.11		0.47	0.14
Cdkn1a	190.9	2207.28	chr17:29393637..29394038	0.1	5.13		0.35	0.3
Cdkn1a	190.9	2207.28	chr17:29394116..29394517	0	1.41	chr17:29394048..29395809	0.05	0.9
Cdkn1a	190.9	2207.28	chr17:29396273..29396674	0.56	1.86		0.43	0.18
Cdkn1a	190.9	2207.28	chr17:29396882..29397283	0.03	0.46		0.49	0.13
Cdkn1a	190.9	2207.28	chr17:29398085..29398486	1.88	3.64		0.21	0.54
Cdkn1a	190.9	2207.28	chr17:29399237..29399638	0.05	0.22		0.54	0.09
Cdkn1a	190.9	2207.28	chr17:29414219..29414620	0.22	1.49		0.55	0.08
Cdkn1a	190.9	2207.28	chr17:29434581..29434982	1.12	9.41	chr17:29431937..29447550	0.48	0.14
Cdkn1a	190.9	2207.28	chr17:29437155..29437556	2.66	5.19	chr17:29431937..29447550	0.38	0.25
Cdkn1a	190.9	2207.28	chr17:29439889..29440290	0	0.73	chr17:29431937..29447550	0.54	0.09
Cdkn1a	190.9	2207.28	chr17:29441471..29441872	0	0.24	chr17:29431937..29447550	0.21	0.54
Cdkn1a	190.9	2207.28	chr17:29441994..29442395	0.11	2.04	chr17:29431937..29447550	0.47	0.14
Cdv3	47.25	195.11
Cdyl	11.43	22.92	chr13:34715388..34715789	0.03	0.09		0.11	0.75
Cdyl2	18.33	32.51	chr8:115307467..115307868	0.06	0.63		0.69	0.02
Cdyl2	18.33	32.51	chr8:115420038..115420439	0.28	1.35	chr8:115392257..115436699	0.72	0.01
Cdyl2	18.33	32.51	chr8:115423146..115423547	0.19	0.11	chr8:115392257..115436699	0.69	0.02
Cdyl2	18.33	32.51	chr8:115423689..115424090	0.05	0.22	chr8:115392257..115436699	0.61	0.04
Cdyl2	18.33	32.51	chr8:115429521..115429922	0.46	0.44	chr8:115392257..115436699	0.73	0.01
Cdyl2	18.33	32.51	chr8:116552271..116552672	0	1.47		0.39	0.23
Cebpb	450.95	1644.15
Celf1	29.27	52.43	chr2:91084186..91084587	2.62	1.23	chr2:91070213..91110101	0.56	0.07
Celf1	29.27	52.43	chr2:91086328..91086729	1.92	3.12	chr2:91070213..91110101	0.7	0.02
Celf1	29.27	52.43	chr2:91089048..91089449	0.16	0.36	chr2:91070213..91110101	0.26	0.44
Celf1	29.27	52.43	chr2:91100186..91100587	0.34	1.61	chr2:91070213..91110101	0.62	0.04
Celf1	29.27	52.43	chr2:91112133..91112534	0.14	0.28		0.23	0.51
Celf1	29.27	52.43	chr2:91112452..91112853	0	0.06		0.58	0.06
Cenpc1	13.96	25.78	chr5:86068421..86068822	0.35	0.09	chr5:86065567..86101041	0.6	0.05
Cenpc1	13.96	25.78	chr5:86073550..86073951	0.16	1	chr5:86065567..86101041	0.69	0.02
Cenpc1	13.96	25.78	chr5:86074228..86074629	0.03	0.52	chr5:86065567..86101041	0.51	0.11
Cenpc1	13.96	25.78	chr5:86099025..86099426	0.29	0.24	chr5:86065567..86101041	0.35	0.29
Cep85l	7.28	21.54	chr10:53285103..53285504	0.05	1.75		0.66	0.03
Cep85l	7.28	21.54	chr10:53467656..53468057	0	0.45		0.63	0.04
Cers6	99.15	414.51	chr2:68787264..68787665	0.13	0.41	chr2:68782342..68807696	0.46	0.15
Cers6	99.15	414.51	chr2:68793540..68793941	0.08	0.25	chr2:68782342..68807696	0.61	0.05
Cers6	99.15	414.51	chr2:68796033..68796434	0.26	1.71	chr2:68782342..68807696	0.8	0
Cers6	99.15	414.51	chr2:68797417..68797818	0	0.31	chr2:68782342..68807696	0.63	0.04
Cers6	99.15	414.51	chr2:68888057..68888458	0.06	0.72		0.49	0.12
Cggbp1	76.07	199.85
Cgref1	0.55	3.9	chr5:29730618..29731019	0.05	0		0.19	0.57
Cgref1	0.55	3.9	chr5:29730917..29731318	0.3	0.55		0.39	0.23
Cgref1	0.55	3.9	chr5:29861451..29861852	0.03	1.53		0.08	0.82
Ch25h	1.78	138.22	chr19:34442107..34442508	0	0.05	chr19:34402631..34451407	0.56	0.07
Ch25h	1.78	138.22	chr19:34444780..34445181	0.1	1.05	chr19:34402631..34451407	0.64	0.03
Ch25h	1.78	138.22	chr19:34552856..34553257	0.29	1.82	chr19:34500869..34583689	0.72	0.01
Ch25h	1.78	138.22	chr19:34553508..34553909	0.33	1.22	chr19:34500869..34583689	0.6	0.05
Chaf1b	1.47	9.51
Chd1	42.18	92.5
Chd4	77.8	123	chr6:124898329..124898730	0.46	0.12		0.33	0.33
Chd4	77.8	123	chr6:124900958..124901359	1.01	0.12		0.06	0.87
Chd4	77.8	123	chr6:124903539..124903940	0.47	0		0.66	0.03
Chd4	77.8	123	chr6:124993307..124993708	0.18	0.06		0.72	0.01
Chd4	77.8	123	chr6:125092380..125092781	0.6	0.5		0.46	0.15
Chd4	77.8	123	chr6:125098472..125098873	0.23	0.18		0.3	0.38
Chic2	48.13	134.54	chr5:74944095..74944496	0.03	0		0.01	0.99
Chmp2b	62.27	120.5
Chmp4b	164.46	411.26
Chpf	0.51	1.7
Chst11	1.09	8.46	chr10:82794923..82795324	0.03	0.69		0.74	0.01
Chst11	1.09	8.46	chr10:82814071..82814472	0.22	1.44		0.17	0.61
Chst11	1.09	8.46	chr10:82923570..82923971	0	0.41	chr10:82899775..83005347	0.55	0.08
Chst11	1.09	8.46	chr10:82958377..82958778	0.03	0.47	chr10:82899775..83005347	0.28	0.41
Chst11	1.09	8.46	chr10:83149653..83150054	0.03	0.21	chr10:83144105..83184321	0.6	0.05
Chst11	1.09	8.46	chr10:83215586..83215987	0.18	1.18		0.4	0.22
Chst11	1.09	8.46	chr10:83343181..83343582	0.03	0.44		0.18	0.59
Chst11	1.09	8.46	chr10:83353725..83354126	0.05	0.09		0.6	0.05
Cish	0.79	17.78	chr9:107306092..107306493	0.14	0.21	chr9:107260960..107313656	0.5	0.12
Cish	0.79	17.78	chr9:107312898..107313299	0.03	0.22	chr9:107260960..107313656	0.53	0.1
Cish	0.79	17.78	chr9:107313249..107313650	0.17	0.18	chr9:107260960..107313656	0.42	0.2
Cklf	40.85	69.16
Cks2	10.66	28.8
Clcf1	0.32	15.2	chr19:3359919..3360320	0.14	0.74		0.61	0.04
Clcf1	0.32	15.2	chr19:3847518..3847919	0.05	0		0.5	0.12
Clcf1	0.32	15.2	chr19:4260497..4260898	0.43	1.61		0.6	0.05
Clcn5	23.33	38.75	chrX:7308250..7308651	0.17	0.11		0.04	0.9
Clcn7	84.86	315.86	chr17:24672236..24672637	0.09	0.05		0.08	0.81
Clcn7	84.86	315.86	chr17:25140246..25140647	0	2.03		0.83	0
Clcn7	84.86	315.86	chr17:25140835..25141236	0	0.55		0.63	0.04
Cldn25	13.59	41.53
Clec4d	900.15	2492.49	chr6:123208040..123208441	0	0.45		0.49	0.13
Clec4d	900.15	2492.49	chr6:123252764..123253165	4.42	5.66	chr6:123244169..123267257	0.02	0.97
Clec4d	900.15	2492.49	chr6:123263177..123263578	11.53	19.22	chr6:123244169..123267257	0.05	0.9
Clec4d	900.15	2492.49	chr6:123265833..123266234	1.34	5.28	chr6:123244169..123267257	0.47	0.15
Clec4d	900.15	2492.49	chr6:124078317..124078718	0	0.12		0.67	0.02
Clic4	104.08	1099.48	chr4:135229812..135230213	0.24	0.66		0.2	0.56
Clic4	104.08	1099.48	chr4:135231161..135231562	0.1	0.06		0.08	0.81
Clic4	104.08	1099.48	chr4:135241716..135242117	0.13	0.16		0.13	0.69
Clic4	104.08	1099.48	chr4:135247257..135247658	0.05	0.11		0.5	0.12
Clic4	104.08	1099.48	chr4:135256683..135257084	0.52	0.78		0.24	0.48
Clic4	104.08	1099.48	chr4:135269983..135270384	0.18	0.88		0.66	0.03
Clic4	104.08	1099.48	chr4:135312667..135313068	0.11	2.96		0.48	0.14
Clic4	104.08	1099.48	chr4:135313794..135314195	0.21	1.38		0.87	0
Clic5	0	1.11
Clint1	58.66	139.59	chr11:44546193..44546594	0.14	0.42		0.55	0.08
Clint1	58.66	139.59	chr11:45852851..45853252	0.26	0.23		0.72	0.01
Clmp	13.27	20.96	chr9:40501457..40501858	0.12	0.26		0.46	0.16
Cln5	66.84	228.02	chr14:103011772..103012173	0	0.24		0.13	0.71
Cln5	66.84	228.02	chr14:103012313..103012714	0.24	1.68		0.64	0.03
Cln5	66.84	228.02	chr14:103014778..103015179	0	4.71		0.65	0.03
Cln5	66.84	228.02	chr14:103015885..103016286	0.05	3.13		0.91	0
Cln5	66.84	228.02	chr14:103032817..103033218	0.05	0.35		0.53	0.09
Cln5	66.84	228.02	chr14:103033398..103033799	0.93	13.35	chr14:103033318..103110163	0.91	0
Cln5	66.84	228.02	chr14:103034101..103034502	0.08	1.34	chr14:103033318..103110163	0.21	0.55
Cln5	66.84	228.02	chr14:103037012..103037413	1.48	36.68	chr14:103033318..103110163	0.81	0
Cln5	66.84	228.02	chr14:103039353..103039754	0.05	4.89	chr14:103033318..103110163	0.66	0.03
Cmpk2	51.29	1148.16	chr12:26460124..26460525	0.4	1.22		0.72	0.02
Cndp2	161.15	326.69	chr18:84848485..84848886	0.03	0.18		0.16	0.64
Cnn3	0	28.38	chr3:121370388..121370789	0.22	1.96		0.65	0.03
Cnn3	0	28.38	chr3:121494022..121494423	0	0.67		0.5	0.12
Cnn3	0	28.38	chr3:121597129..121597530	0	0.52	chr3:121570593..121603253	0.6	0.05
Cnn3	0	28.38	chr3:121600401..121600802	0	0.15	chr3:121570593..121603253	0.75	0.01
Cnot4	34.98	60.03	chr6:34907224..34907625	0.61	1.82		0.28	0.4
Cnot7	34.27	73.93
Col27a1	0	3.41	chr4:63407673..63408074	0	1.37	chr4:63385234..63430063	0.26	0.43
Col27a1	0	3.41	chr4:63408741..63409142	0	0.89	chr4:63385234..63430063	0.47	0.14
Col27a1	0	3.41	chr4:63409216..63409617	0.57	5.27	chr4:63385234..63430063	0.19	0.57
Col27a1	0	3.41	chr4:63765053..63765454	0	1.04		0.79	0
Col27a1	0	3.41	chr4:63815722..63816123	0	0.53		0.38	0.24
Col27a1	0	3.41	chr4:63845785..63846186	0	0.11		0.1	0.76
Coq10b	20.12	80.82	chr1:53940260..53940661	0.13	0.48		0.72	0.01
Cox17	184.38	534.11	chr16:38395140..38395541	0	1.32	chr16:38346748..38476097	0.28	0.41
Cpeb2	27.46	67.22	chr5:43185572..43185973	0.03	0.2		0.58	0.06
Cpeb4	7.87	57.45	chr11:31718278..31718679	0	0.15		0.09	0.8
Cpeb4	7.87	57.45	chr11:31732293..31732694	0.1	0.18		0.43	0.19
Cpeb4	7.87	57.45	chr11:31732988..31733389	0.23	1.54		0.48	0.14
Cpeb4	7.87	57.45	chr11:31734112..31734513	0	0.24		0.35	0.3
Cpeb4	7.87	57.45	chr11:31736087..31736488	0.13	0.55		0.48	0.14
Cpeb4	7.87	57.45	chr11:31803439..31803840	0.67	0.6		0.4	0.22
Cpeb4	7.87	57.45	chr11:31851051..31851452	0.1	0.23		0.27	0.43
Cpeb4	7.87	57.45	chr11:31852058..31852459	0.13	0		0.1	0.76
Cpeb4	7.87	57.45	chr11:31948764..31949165	0	0		0.3	0.37
Crbn	23.08	42.09	chr6:106793039..106793440	0.03	0.06		0.35	0.3
Creb3l1	0.16	1	chr2:91966289..91966690	0.66	0	chr2:91947657..91987892	0.03	0.94
Creb3l1	0.16	1	chr2:91972129..91972530	0.16	0.09	chr2:91947657..91987892	0.6	0.05
Creb3l1	0.16	1	chr2:92007917..92008318	0.03	0.09		0.52	0.1
Creb5	62.57	360.58	chr6:53376773..53377174	0	0.24		0.75	0.01
Creb5	62.57	360.58	chr6:53448178..53448579	0	0.46		0.65	0.03
Creb5	62.57	360.58	chr6:53455378..53455779	0	0.17		0.06	0.85
Creb5	62.57	360.58	chr6:53501341..53501742	0	0		0.28	0.4
Creb5	62.57	360.58	chr6:53589781..53590182	0.37	2.97		0.4	0.23
Creb5	62.57	360.58	chr6:53626056..53626457	0	1.12		0.69	0.02
Crem	17.65	76.04	chr18:3274693..3275094	0	0.22		0.5	0.12
Crlf3	24.64	44.33	chr11:80145818..80146219	0.77	0.88	chr11:80136879..80185620	0.7	0.02
Crlf3	24.64	44.33	chr11:80147811..80148212	0	0.38	chr11:80136879..80185620	0.67	0.02
Crlf3	24.64	44.33	chr11:80155619..80156020	0.27	1.74	chr11:80136879..80185620	0.59	0.06
Crlf3	24.64	44.33	chr11:80163638..80164039	0.27	0.17	chr11:80136879..80185620	0.71	0.01
Crlf3	24.64	44.33	chr11:80168580..80168981	1.65	0.25	chr11:80136879..80185620	0.74	0.01
Crlf3	24.64	44.33	chr11:80169562..80169963	0.65	0.63	chr11:80136879..80185620	0.66	0.03
Crlf3	24.64	44.33	chr11:80171888..80172289	0.91	0.5	chr11:80136879..80185620	0.33	0.32
Crtc2	27.62	56.35	chr3:89733661..89734062	0	0.4		0.87	0
Cry1	8.47	28.6
Csde1	217.15	411.85
Csf2rb	42.92	101.36	chr15:78258224..78258625	0.53	1.56	chr15:78239520..78278772	0.09	0.8
Csf2rb	42.92	101.36	chr15:78270578..78270979	0.03	0.24	chr15:78239520..78278772	0.22	0.51
Csf2rb	42.92	101.36	chr15:78298638..78299039	0.05	0.49		0.05	0.89
Csf2rb	42.92	101.36	chr15:78300636..78301037	0.1	0.51		0.03	0.93
Csf2rb	42.92	101.36	chr15:78401268..78401669	0.15	0.17		0.16	0.63
Csf2rb	42.92	101.36	chr15:78449144..78449545	0.03	0.51		0.35	0.29
Csf2rb	42.92	101.36	chr15:78624117..78624518	0	0		0.1	0.77
Csf2rb2	7.02	14.34	chr15:78246123..78246524	3.94	8.51	chr15:78239520..78278772	0.24	0.49
Csf2rb2	7.02	14.34	chr15:78246631..78247032	0.67	2.7	chr15:78239520..78278772	0.08	0.82
Csf2rb2	7.02	14.34	chr15:78247667..78248068	5.57	9.7	chr15:78239520..78278772	0.22	0.52
Csf2rb2	7.02	14.34	chr15:78257719..78258120	0.46	0.9	chr15:78239520..78278772	0.4	0.23
Csf2rb2	7.02	14.34	chr15:78258224..78258625	0.53	1.56	chr15:78239520..78278772	0.35	0.29
Csf2rb2	7.02	14.34	chr15:78270578..78270979	0.03	0.24	chr15:78239520..78278772	0.52	0.1
Csf2rb2	7.02	14.34	chr15:78278305..78278706	0	0.27	chr15:78239520..78278772	0.02	0.95
Csf2rb2	7.02	14.34	chr15:78296361..78296762	0.41	0.48		0.12	0.73
Csf2rb2	7.02	14.34	chr15:78298638..78299039	0.05	0.49		0.15	0.66
Csf2rb2	7.02	14.34	chr15:78300636..78301037	0.1	0.51		0.3	0.37
Csf2rb2	7.02	14.34	chr15:78401268..78401669	0.15	0.17		0.4	0.22
Csf2rb2	7.02	14.34	chr15:78449144..78449545	0.03	0.51		0.24	0.48
Csf2rb2	7.02	14.34	chr15:78449982..78450383	0	0.09		0.36	0.27
Csf3	0	179.96
Csnk1g3	42.98	76.69	chr18:54970797..54971198	0.22	0.15		0.31	0.36
Csnk1g3	42.98	76.69	chr18:55197218..55197619	0	0.2		0.57	0.07
Cspp1	5.55	10.93
Csrp1	38.96	125.49	chr1:135813702..135814103	0	0.37		0.48	0.14
Csrp2	0.31	4.77
Cst7	10.63	66.83	chr2:150566964..150567365	0	0.51		0.77	0.01
Cstb	1214.49	2205.29
Ctnna1	42.64	83.79	chr18:34856239..34856640	0.3	0.11		0.1	0.77
Ctsc	567.68	1832.24	chr7:88226097..88226498	0	0.39	chr7:88185095..88255243	0.5	0.12
Ctsl	2317.56	4809.44	chr13:64398054..64398455	0.61	1.58	chr13:64360386..64439500	0.32	0.34
Ctsl	2317.56	4809.44	chr13:64413821..64414222	0	1.3	chr13:64360386..64439500	0.21	0.54
Cwc15	59.39	112.27
Cxcl1	38.04	10644.2	chr5:90611986..90612387	0	0		0.07	0.84
Cxcl1	38.04	10644.2	chr5:90694433..90694834	0	0.46	chr5:90677663..90719167	0.12	0.73
Cxcl1	38.04	10644.2	chr5:90696027..90696428	0.1	0.76	chr5:90677663..90719167	0.4	0.22
Cxcl1	38.04	10644.2	chr5:90700167..90700568	0	0.46	chr5:90677663..90719167	0.56	0.07
Cxcl1	38.04	10644.2	chr5:90717911..90718312	0	0.73	chr5:90677663..90719167	0.7	0.02
Cxcl1	38.04	10644.2	chr5:90859535..90859936	0	0.14	chr5:90853292..90909330	0.62	0.04
Cxcl1	38.04	10644.2	chr5:90875989..90876390	0.03	2.03	chr5:90853292..90909330	0.78	0
Cxcl1	38.04	10644.2	chr5:90876516..90876917	0	0.34	chr5:90853292..90909330	0.1	0.78
Cxcl1	38.04	10644.2	chr5:90880890..90881291	0	1.31	chr5:90853292..90909330	0.69	0.02
Cxcl1	38.04	10644.2	chr5:90882235..90882636	0.06	0.91	chr5:90853292..90909330	0.36	0.28
Cxcl1	38.04	10644.2	chr5:90898618..90899019	0.34	2.7	chr5:90853292..90909330	0.62	0.04
Cxcl1	38.04	10644.2	chr5:90900213..90900614	0	1.78	chr5:90853292..90909330	0.56	0.07
Cxcl1	38.04	10644.2	chr5:90900701..90901102	0	2.4	chr5:90853292..90909330	0.8	0
Cxcl10	40.67	2977.83	chr5:92353639..92354040	0.25	0.56	chr5:92348788..92394328	0.44	0.18
Cxcl10	40.67	2977.83	chr5:92368373..92368774	0.03	0.52	chr5:92348788..92394328	0.82	0
Cxcl10	40.67	2977.83	chr5:92369052..92369453	0	1.41	chr5:92348788..92394328	0.8	0
Cxcl10	40.67	2977.83	chr5:92370332..92370733	0.09	0.2	chr5:92348788..92394328	0.77	0.01
Cxcl10	40.67	2977.83	chr5:92374704..92375105	0.15	1.74	chr5:92348788..92394328	0.93	0
Cxcl11	2.66	590.17	chr5:92093761..92094162	1.04	0.78		0.18	0.59
Cxcl11	2.66	590.17	chr5:92353639..92354040	0.25	0.56	chr5:92348788..92394328	0.39	0.23
Cxcl11	2.66	590.17	chr5:92368373..92368774	0.03	0.52	chr5:92348788..92394328	0.72	0.01
Cxcl11	2.66	590.17	chr5:92369052..92369453	0	1.41	chr5:92348788..92394328	0.77	0.01
Cxcl11	2.66	590.17	chr5:92370332..92370733	0.09	0.2	chr5:92348788..92394328	0.77	0.01
Cxcl11	2.66	590.17	chr5:92374704..92375105	0.15	1.74	chr5:92348788..92394328	0.8	0
Cxcl11	2.66	590.17	chr5:92375350..92375751	0.58	1.15	chr5:92348788..92394328	0.68	0.02
Cxcl16	345.93	715.96	chr11:70467902..70468303	3.42	3.88	chr11:70433170..70500751	0.45	0.17
Cxcl16	345.93	715.96	chr11:70468688..70469089	1.07	4.08	chr11:70433170..70500751	0.16	0.65
Cxcl16	345.93	715.96	chr11:70482438..70482839	0	0.25	chr11:70433170..70500751	0.69	0.02
Cxcl16	345.93	715.96	chr11:70489707..70490108	1.48	0.92	chr11:70433170..70500751	0.05	0.9
Cxcl16	345.93	715.96	chr11:70490207..70490608	0.21	0.11	chr11:70433170..70500751	0.34	0.31
Cxcl16	345.93	715.96	chr11:70587111..70587512	1.03	1		0.59	0.06
Cxcl16	345.93	715.96	chr11:70785916..70786317	0	0.57	chr11:70785845..70813423	0.35	0.29
Cxcl2	82.01	18964.6	chr5:90611986..90612387	0	0		0.07	0.84
Cxcl2	82.01	18964.6	chr5:90689722..90690123	0.08	0.06	chr5:90677663..90719167	0.14	0.69
Cxcl2	82.01	18964.6	chr5:90694433..90694834	0	0.46	chr5:90677663..90719167	0.33	0.31
Cxcl2	82.01	18964.6	chr5:90696027..90696428	0.1	0.76	chr5:90677663..90719167	0.46	0.15
Cxcl2	82.01	18964.6	chr5:90700167..90700568	0	0.46	chr5:90677663..90719167	0.63	0.04
Cxcl2	82.01	18964.6	chr5:90717911..90718312	0	0.73	chr5:90677663..90719167	0.84	0
Cxcl2	82.01	18964.6	chr5:90859535..90859936	0	0.14	chr5:90853292..90909330	0.57	0.07
Cxcl2	82.01	18964.6	chr5:90875989..90876390	0.03	2.03	chr5:90853292..90909330	0.77	0.01
Cxcl2	82.01	18964.6	chr5:90876516..90876917	0	0.34	chr5:90853292..90909330	0.16	0.63
Cxcl2	82.01	18964.6	chr5:90876777..90877178	0.22	0.5	chr5:90853292..90909330	0.63	0.04
Cxcl2	82.01	18964.6	chr5:90880890..90881291	0	1.31	chr5:90853292..90909330	0.71	0.02
Cxcl2	82.01	18964.6	chr5:90882235..90882636	0.06	0.91	chr5:90853292..90909330	0.51	0.11
Cxcl2	82.01	18964.6	chr5:90897607..90898008	0.1	0.39	chr5:90853292..90909330	0.03	0.94
Cxcl2	82.01	18964.6	chr5:90898618..90899019	0.34	2.7	chr5:90853292..90909330	0.74	0.01
Cxcl2	82.01	18964.6	chr5:90900213..90900614	0	1.78	chr5:90853292..90909330	0.75	0.01
Cxcl2	82.01	18964.6	chr5:90900701..90901102	0	2.4	chr5:90853292..90909330	0.9	0
Cxcl3	7.93	1411.52	chr5:90589092..90589493	0	0		0.26	0.44
Cxcl3	7.93	1411.52	chr5:90689722..90690123	0.08	0.06	chr5:90677663..90719167	0.16	0.64
Cxcl3	7.93	1411.52	chr5:90696027..90696428	0.1	0.76	chr5:90677663..90719167	0.21	0.53
Cxcl3	7.93	1411.52	chr5:90700167..90700568	0	0.46	chr5:90677663..90719167	0.6	0.05
Cxcl3	7.93	1411.52	chr5:90717911..90718312	0	0.73	chr5:90677663..90719167	0.44	0.18
Cxcl3	7.93	1411.52	chr5:90742032..90742433	0	0.11		0.26	0.43
Cxcl3	7.93	1411.52	chr5:90859535..90859936	0	0.14	chr5:90853292..90909330	0.26	0.44
Cxcl3	7.93	1411.52	chr5:90875989..90876390	0.03	2.03	chr5:90853292..90909330	0.31	0.35
Cxcl3	7.93	1411.52	chr5:90876777..90877178	0.22	0.5	chr5:90853292..90909330	0.39	0.23
Cxcl3	7.93	1411.52	chr5:90880890..90881291	0	1.31	chr5:90853292..90909330	0.57	0.07
Cxcl3	7.93	1411.52	chr5:90882235..90882636	0.06	0.91	chr5:90853292..90909330	0.26	0.44
Cxcl3	7.93	1411.52	chr5:90897607..90898008	0.1	0.39	chr5:90853292..90909330	0.22	0.52
Cxcl3	7.93	1411.52	chr5:90898618..90899019	0.34	2.7	chr5:90853292..90909330	0.22	0.52
Cxcl3	7.93	1411.52	chr5:90900213..90900614	0	1.78	chr5:90853292..90909330	0.19	0.57
Cxcl3	7.93	1411.52	chr5:90900701..90901102	0	2.4	chr5:90853292..90909330	0.26	0.45
Cxcl5	0.12	5.7	chr5:90589092..90589493	0	0		0.58	0.06
Cxcl5	0.12	5.7	chr5:90611986..90612387	0	0		0.03	0.94
Cxcl5	0.12	5.7	chr5:90689722..90690123	0.08	0.06	chr5:90677663..90719167	0.31	0.36
Cxcl5	0.12	5.7	chr5:90696027..90696428	0.1	0.76	chr5:90677663..90719167	0.16	0.64
Cxcl5	0.12	5.7	chr5:90700167..90700568	0	0.46	chr5:90677663..90719167	0.35	0.29
Cxcl5	0.12	5.7	chr5:90717911..90718312	0	0.73	chr5:90677663..90719167	0.03	0.93
Cxcl5	0.12	5.7	chr5:90742032..90742433	0	0.11		0.41	0.21
Cxcl5	0.12	5.7	chr5:90859535..90859936	0	0.14	chr5:90853292..90909330	0.23	0.5
Cxcl5	0.12	5.7	chr5:90876516..90876917	0	0.34	chr5:90853292..90909330	0.02	0.96
Cxcl5	0.12	5.7	chr5:90876777..90877178	0.22	0.5	chr5:90853292..90909330	0.1	0.76
Cxcl5	0.12	5.7	chr5:90880890..90881291	0	1.31	chr5:90853292..90909330	0.38	0.25
Cxcl5	0.12	5.7	chr5:90882235..90882636	0.06	0.91	chr5:90853292..90909330	0.09	0.78
Cxcl5	0.12	5.7	chr5:90897607..90898008	0.1	0.39	chr5:90853292..90909330	0.28	0.4
Cxcl9	0.43	1702.99	chr5:92353639..92354040	0.25	0.56	chr5:92348788..92394328	0.75	0.01
Cxcl9	0.43	1702.99	chr5:92368373..92368774	0.03	0.52	chr5:92348788..92394328	0.86	0
Cxcl9	0.43	1702.99	chr5:92369052..92369453	0	1.41	chr5:92348788..92394328	0.56	0.07
Cxcl9	0.43	1702.99	chr5:92370332..92370733	0.09	0.2	chr5:92348788..92394328	0.6	0.05
Cxcl9	0.43	1702.99	chr5:92374704..92375105	0.15	1.74	chr5:92348788..92394328	0.77	0.01
Cyfip2	17.84	26.61
Cyp1b1	0	0.43	chr17:79737530..79737931	0	0.25		0.44	0.18
Cyp1b1	0	0.43	chr17:80113493..80113894	0.05	0		0.61	0.05
Cyp1b1	0	0.43	chr17:80131551..80131952	0	0		0.1	0.77
Cyp4v3	76.01	128.01
Cyth3	24.17	48.05
D10Bwg1379e	3.63	11.73	chr10:18941491..18941892	0.49	2.1	chr10:18917211..18971987	0.05	0.87
D10Bwg1379e	3.63	11.73	chr10:18943272..18943673	0.05	1.06	chr10:18917211..18971987	0.54	0.08
D10Bwg1379e	3.63	11.73	chr10:18946470..18946871	0	1.75	chr10:18917211..18971987	0.47	0.15
D10Bwg1379e	3.63	11.73	chr10:18995557..18995958	0.29	1.66		0.27	0.42
D10Bwg1379e	3.63	11.73	chr10:18996362..18996763	0.28	3.59		0.47	0.14
D10Bwg1379e	3.63	11.73	chr10:18997137..18997538	0	0		0.34	0.31
D10Bwg1379e	3.63	11.73	chr10:19045918..19046319	0	0.09	chr10:19009174..19140492	0.05	0.87
D10Bwg1379e	3.63	11.73	chr10:19063423..19063824	0	1.86	chr10:19009174..19140492	0.65	0.03
D10Bwg1379e	3.63	11.73	chr10:19065233..19065634	0	0.68	chr10:19009174..19140492	0.46	0.15
D10Bwg1379e	3.63	11.73	chr10:19066481..19066882	0	0.31	chr10:19009174..19140492	0.67	0.02
D10Bwg1379e	3.63	11.73	chr10:19068282..19068683	0	0.93	chr10:19009174..19140492	0.03	0.93
D10Bwg1379e	3.63	11.73	chr10:19078074..19078475	0	0.52	chr10:19009174..19140492	0.06	0.86
D10Bwg1379e	3.63	11.73	chr10:19094330..19094731	0	0.31	chr10:19009174..19140492	0.11	0.75
D10Bwg1379e	3.63	11.73	chr10:19167610..19168011	0.03	0.44	chr10:19152864..19216780	0.4	0.23
D16Ertd472e	1.16	13.54	chr16:78473392..78473793	0	0.33		0.77	0.01
D17Wsu92e	30.46	67.51	chr17:27591809..27592210	0.15	0.31	chr17:27520684..27592189	0.8	0
D17Wsu92e	30.46	67.51	chr17:27777851..27778252	0.27	0.53		0.38	0.25
D17Wsu92e	30.46	67.51	chr17:27824954..27825355	3	4.55		0.65	0.04
D17Wsu92e	30.46	67.51	chr17:27826011..27826412	1.64	2.07		0.59	0.06
D5Ertd579e	1	2.67	chr5:36726415..36726816	0.34	2.81		0.34	0.31
D8Ertd82e	2.47	24.38	chr8:36168648..36169049	0	0.56	chr8:36164120..36193859	0.28	0.41
Daam1	18.52	43.09
Dach1	1.59	5.44
Daxx	32.96	259.06	chr17:33902414..33902815	0.65	1.08	chr17:33890594..33956043	0.68	0.02
Daxx	32.96	259.06	chr17:33903366..33903767	0.93	0.99	chr17:33890594..33956043	0.88	0
Daxx	32.96	259.06	chr17:33903964..33904365	0.11	0.71	chr17:33890594..33956043	0.58	0.06
Dcaf13	38.92	87.6
Dcbld2	8.35	150.51	chr16:58415248..58415649	0.1	1.31		0.68	0.03
Dcn	0.39	1.17
Dcp1a	14.82	25.18	chr14:30190573..30190974	0.28	0		0.32	0.33
Dcp1a	14.82	25.18	chr14:30357208..30357609	0	0.38		0.47	0.14
Dcp1a	14.82	25.18	chr14:30405775..30406176	0.56	0.7		0.43	0.19
Dcp1a	14.82	25.18	chr14:30457755..30458156	0.16	0		0.01	0.97
Dcp2	27.31	77.33
Dcun1d3	0.91	2.73
Ddx19b	7.15	18.11	chr8:111527116..111527517	0	0.47	chr8:111511509..111597749	0.61	0.05
Ddx21	138.05	267.67	chr10:62066255..62066656	0	1.17		0.62	0.04
Ddx21	138.05	267.67	chr10:62323740..62324141	0	0.48		0.72	0.01
Ddx21	138.05	267.67	chr10:62338649..62339050	0	0.85		0.3	0.37
Ddx21	138.05	267.67	chr10:62339215..62339616	0.03	1.47		0.43	0.19
Ddx21	138.05	267.67	chr10:62501032..62501433	0	0.83	chr10:62501014..62509591	0.69	0.02
Ddx21	138.05	267.67	chr10:62503832..62504233	0.13	2.7	chr10:62501014..62509591	0.6	0.05
Ddx21	138.05	267.67	chr10:62506227..62506628	0.14	1.18	chr10:62501014..62509591	0.67	0.02
Ddx24	53.11	118.25
Ddx3x	54.82	93.89
Dennd4a	15.98	35.84	chr9:65018525..65018926	0.03	0		0.5	0.12
Denr	55.06	365.36	chr5:123832404..123832805	0	0.42		0.68	0.02
Denr	55.06	365.36	chr5:123858514..123858915	0	0.85	chr5:123858496..123915356	0.62	0.04
Denr	55.06	365.36	chr5:123862320..123862721	0	0.34	chr5:123858496..123915356	0.42	0.19
Denr	55.06	365.36	chr5:123862627..123863028	0	1.15	chr5:123858496..123915356	0.79	0
Denr	55.06	365.36	chr5:123891693..123892094	0	0.3	chr5:123858496..123915356	0.27	0.42
Denr	55.06	365.36	chr5:123893504..123893905	0	0.93	chr5:123858496..123915356	0.51	0.11
Denr	55.06	365.36	chr5:123897383..123897784	0.13	1.33	chr5:123858496..123915356	0.54	0.08
Denr	55.06	365.36	chr5:124050363..124050764	0.19	0.49		0.33	0.32
Denr	55.06	365.36	chr5:124052205..124052606	1.02	1.86		0.25	0.47
Denr	55.06	365.36	chr5:124074928..124075329	0.06	0.65		0.74	0.01
Denr	55.06	365.36	chr5:124475781..124476182	1.25	2.27	chr5:124442557..124498566	0.53	0.1
Denr	55.06	365.36	chr5:124496841..124497242	0.05	1.37	chr5:124442557..124498566	0.6	0.05
Dhx15	53.87	98	chr5:52794273..52794674	0	0.67		0.47	0.14
Diablo	15.71	21.69	chr5:123376665..123377066	0.33	0		0.16	0.63
Diablo	15.71	21.69	chr5:123862627..123863028	0	1.15	chr5:123858496..123915356	0.14	0.69
Diablo	15.71	21.69	chr5:123897383..123897784	0.13	1.33	chr5:123858496..123915356	0.07	0.84
Diablo	15.71	21.69	chr5:124050363..124050764	0.19	0.49		0.39	0.23
Diablo	15.71	21.69	chr5:124475781..124476182	1.25	2.27	chr5:124442557..124498566	0.41	0.21
Diablo	15.71	21.69	chr5:124496841..124497242	0.05	1.37	chr5:124442557..124498566	0.07	0.84
Diap2	43.61	112.97
Dnaja2	112.22	361.44	chr8:85554338..85554739	0.48	1.88		0.74	0.01
Dnaja2	112.22	361.44	chr8:85557350..85557751	0.09	1.52		0.93	0
Dnaja2	112.22	361.44	chr8:85559296..85559697	0.06	0.55		0.86	0
Dnaja2	112.22	361.44	chr8:86878560..86878961	0.76	1.58	chr8:86852411..86921440	0.52	0.11
Dnaja2	112.22	361.44	chr8:86884047..86884448	0.62	3.88	chr8:86852411..86921440	0.2	0.56
Dnaja2	112.22	361.44	chr8:86893677..86894078	0.55	1.27	chr8:86852411..86921440	0.17	0.61
Dnajb1	21	33.92	chr8:82201779..82202180	0	0.35		0.46	0.15
Dnajb1	21	33.92	chr8:83131756..83132157	0.22	0.68		0.42	0.2
Dnajb1	21	33.92	chr8:83140879..83141280	0.54	0.64		0.22	0.51
Dnajb1	21	33.92	chr8:83141340..83141741	0.19	0.98		0.27	0.42
Dnajb1	21	33.92	chr8:83144616..83145017	0.05	1.14		0.53	0.1
Dnajb1	21	33.92	chr8:83147155..83147556	0	0.29		0.41	0.21
Dnajb2	11.21	20.93	chr1:74227338..74227739	0.52	0.22		0.34	0.31
Dnajb2	11.21	20.93	chr1:74386762..74387163	0.82	0.14	chr1:74361874..74397706	0.19	0.57
Dnajb4	17.84	38.88	chr3:152114843..152115244	0.51	1.06		0.31	0.35
Dnajb4	17.84	38.88	chr3:152120095..152120496	0.08	0.36		0.47	0.15
Dnajb4	17.84	38.88	chr3:152121523..152121924	0.16	0.2		0.5	0.12
Dnajb4	17.84	38.88	chr3:152122027..152122428	0.22	0.22		0.14	0.69
Dnajb4	17.84	38.88	chr3:152469311..152469712	0	0.11		0.26	0.43
Dnajb9	26.49	35.24
Dnajc1	24.63	51.01
Dnajc10	64.45	80.38
Dnajc21	7.29	17.1	chr15:10599986..10600387	0	0.05		0.09	0.78
Dnajc21	7.29	17.1	chr15:10696833..10697234	0	0.15		0.16	0.63
Dnajc21	7.29	17.1	chr15:10758701..10759102	0.05	0.35	chr15:10738446..10795757	0.49	0.13
Dnajc21	7.29	17.1	chr15:10759984..10760385	0.1	0.3	chr15:10738446..10795757	0.14	0.67
Dnajc21	7.29	17.1	chr15:10771306..10771707	1.81	1.62	chr15:10738446..10795757	0.03	0.95
Dnajc21	7.29	17.1	chr15:10876205..10876606	0.19	0.34		0.4	0.23
Dnajc21	7.29	17.1	chr15:10898362..10898763	0.15	0.54		0.2	0.55
Dnm1l	19.05	41.12	chr16:16479493..16479894	0.13	0		0.36	0.27
Dock10	21.52	49.87
Dock4	31.02	99.32	chr12:40381184..40381585	0.13	1.05		0.84	0
Dock4	31.02	99.32	chr12:40536254..40536655	0.27	0.64	chr12:40536184..40586195	0.54	0.08
Dock4	31.02	99.32	chr12:40555096..40555497	0.05	3.21	chr12:40536184..40586195	0.34	0.3
Dock4	31.02	99.32	chr12:40559109..40559510	0.06	1.39	chr12:40536184..40586195	0.77	0.01
Dock4	31.02	99.32	chr12:40569029..40569430	0.28	0.94	chr12:40536184..40586195	0.65	0.03
Dok7	0.04	1.94	chr5:34535881..34536282	1.22	0.51	chr5:34515105..34549658	0.38	0.25
Dok7	0.04	1.94	chr5:35034646..35035047	0.1	0.6		0.88	0
Dok7	0.04	1.94	chr5:35035751..35036152	0.52	0.72		0.24	0.48
Dok7	0.04	1.94	chr5:35037509..35037910	0	0.52		0.44	0.17
Dok7	0.04	1.94	chr5:35164403..35164804	0	0.3		0.86	0
Dot1l	28.02	105.51	chr10:80033431..80033832	0.47	0.24		0.57	0.07
Dot1l	28.02	105.51	chr10:80071066..80071467	0.13	0.41	chr10:80071006..80115672	0.84	0
Dot1l	28.02	105.51	chr10:80663690..80664091	0.05	0.36		0.63	0.04
Dot1l	28.02	105.51	chr10:80664319..80664720	0.11	0.16		0.22	0.52
Dot1l	28.02	105.51	chr10:80752037..80752438	0.36	0.97	chr10:80741088..80779973	0.77	0.01
Dot1l	28.02	105.51	chr10:80756431..80756832	0	0.35	chr10:80741088..80779973	0.76	0.01
Dot1l	28.02	105.51	chr10:80757041..80757442	0.08	0.48	chr10:80741088..80779973	0.83	0
Dot1l	28.02	105.51	chr10:80757704..80758105	0.05	0.44	chr10:80741088..80779973	0.45	0.16
Dot1l	28.02	105.51	chr10:80758710..80759111	0.08	1.08	chr10:80741088..80779973	0.77	0.01
Dot1l	28.02	105.51	chr10:80763576..80763977	0.13	0.72	chr10:80741088..80779973	0.81	0
Dot1l	28.02	105.51	chr10:80932722..80933123	0	0.11	chr10:80921882..80943397	0.11	0.74
Dot1l	28.02	105.51	chr10:80934589..80934990	0	0.27	chr10:80921882..80943397	0.71	0.02
Dot1l	28.02	105.51	chr10:80939126..80939527	0	0.09	chr10:80921882..80943397	0.62	0.04
Dot1l	28.02	105.51	chr10:80939652..80940053	0.06	1.28	chr10:80921882..80943397	0.78	0
Dot1l	28.02	105.51	chr10:80940651..80941052	0.22	0.14	chr10:80921882..80943397	0.51	0.11
Dot1l	28.02	105.51	chr10:80941810..80942211	0	0.09	chr10:80921882..80943397	0.62	0.04
Dot1l	28.02	105.51	chr10:80962419..80962820	0	0		0.4	0.22
Dot1l	28.02	105.51	chr10:80963240..80963641	0	0.24		0.54	0.08
Dot1l	28.02	105.51	chr10:80963668..80964069	0.29	0.43		0.59	0.06
Dot1l	28.02	105.51	chr10:80985222..80985623	0	0		0.4	0.22
Dot1l	28.02	105.51	chr10:80985529..80985930	0	0.84		0.76	0.01
Dot1l	28.02	105.51	chr10:80986107..80986508	0.15	0.21		0.63	0.04
Dot1l	28.02	105.51	chr10:81102385..81102786	0	0.09		0.51	0.11
Dot1l	28.02	105.51	chr10:81145724..81146125	0.03	0.18	chr10:81123515..81146843	0.64	0.03
Dot1l	28.02	105.51	chr10:81297882..81298283	2.42	3.68	chr10:81285819..81331683	0.45	0.17
Dot1l	28.02	105.51	chr10:81298729..81299130	1.13	1.62	chr10:81285819..81331683	0.15	0.65
Dot1l	28.02	105.51	chr10:81299434..81299835	0.16	0.17	chr10:81285819..81331683	0.31	0.36
Dsel	7.64	15.02
Dst	30.09	129.01	chr1:33898298..33898699	0	0.37	chr1:33898448..33917021	0.18	0.59
Dst	30.09	129.01	chr1:33903527..33903928	0.08	0.65	chr1:33898448..33917021	0.58	0.06
Dtnb	2.67	16.24	chr12:3349361..3349762	0.06	0.5		0.27	0.43
Dtnb	2.67	16.24	chr12:3359996..3360397	0.19	1.61		0.2	0.55
Dtnb	2.67	16.24	chr12:3823395..3823796	0	0	chr12:3823596..3873354	0.5	0.12
Dtnb	2.67	16.24	chr12:3854534..3854935	0.66	0.32	chr12:3823596..3873354	0.33	0.32
Dtnb	2.67	16.24	chr12:3868119..3868520	1.4	1.45	chr12:3823596..3873354	0.15	0.67
Dtwd1	4.57	11.4	chr2:125972088..125972489	0.05	0.46		0.55	0.08
Dtwd1	4.57	11.4	chr2:126231702..126232103	0.03	1.93		0.78	0
Dtwd1	4.57	11.4	chr2:126303166..126303567	0	0.23		0.28	0.4
Dtwd1	4.57	11.4	chr2:126310085..126310486	0	1.1		0.91	0
Dtwd1	4.57	11.4	chr2:126477659..126478060	0.06	0.52	chr2:126450822..126500096	0.68	0.02
Dtx2	17.57	74.82	chr5:136007781..136008182	0.13	1.19		0.72	0.01
Dtx2	17.57	74.82	chr5:136034913..136035314	0.1	3.15		0.54	0.09
Dtx2	17.57	74.82	chr5:136245826..136246227	0.18	0.83		0.24	0.48
Dtx3l	109.64	281.84
Dusp1	24.86	285.58	chr17:26512464..26512865	0	1	chr17:26484293..26544761	0.67	0.02
Dusp1	24.86	285.58	chr17:26514655..26515056	0.48	2.45	chr17:26484293..26544761	0.84	0
Dusp1	24.86	285.58	chr17:26533903..26534304	0.22	0.69	chr17:26484293..26544761	0.64	0.03
Dusp1	24.86	285.58	chr17:26538070..26538471	0.64	2.27	chr17:26484293..26544761	0.97	0
Dusp1	24.86	285.58	chr17:26570808..26571209	0.05	0.14		0.55	0.08
Dusp1	24.86	285.58	chr17:26601978..26602379	0.08	0.34		0.75	0.01
Dusp10	2.71	17.98
Dusp11	86	151.03	chr6:85937049..85937450	0.53	0.12		0.19	0.57
Dusp14	0	6
Dusp16	4.79	43.29	chr6:134670840..134671241	0	0.54		0.6	0.05
Dusp16	4.79	43.29	chr6:134700815..134701216	0.06	0.44		0.37	0.26
Dusp16	4.79	43.29	chr6:134703412..134703813	0	0.54		0.53	0.09
Dusp16	4.79	43.29	chr6:134796366..134796767	0	0.65		0.65	0.03
Dusp2	6.4	183.5
Dusp4	13.72	244.01	chr8:34545402..34545803	0	0.17		0.22	0.52
Dusp4	13.72	244.01	chr8:34622794..34623195	0.15	0.41		0.08	0.82
Dusp4	13.72	244.01	chr8:34623257..34623658	0	0.06		0.34	0.31
Dusp4	13.72	244.01	chr8:34636345..34636746	0.05	0.9		0.62	0.04
Dusp4	13.72	244.01	chr8:34689036..34689437	0	0.21		0.71	0.01
Dusp4	13.72	244.01	chr8:34756936..34757337	0.03	0.74		0.47	0.15
Dusp4	13.72	244.01	chr8:34759004..34759405	0	0.62		0.7	0.02
Dusp4	13.72	244.01	chr8:34761092..34761493	0.05	0		0.42	0.2
Dusp4	13.72	244.01	chr8:34761893..34762294	0	0.09		0.58	0.06
Dusp4	13.72	244.01	chr8:34762741..34763142	0	0.62		0.87	0
Dusp4	13.72	244.01	chr8:34763147..34763548	0	0.63		0.58	0.06
Dusp4	13.72	244.01	chr8:34764887..34765288	0	0.35		0.6	0.05
Dusp4	13.72	244.01	chr8:34811187..34811588	0	0.5		0.55	0.08
Dusp4	13.72	244.01	chr8:34814775..34815176	0.05	0.17		0.31	0.36
Dusp4	13.72	244.01	chr8:34815155..34815556	0.27	0.59		0.72	0.01
Dusp5	4.71	49.88	chr19:53273387..53273788	0.06	0.26		0.46	0.16
Dusp5	4.71	49.88	chr19:53314123..53314524	0.67	0.67		0.06	0.85
Dusp5	4.71	49.88	chr19:53325572..53325973	0.23	0.83		0.39	0.24
Dusp5	4.71	49.88	chr19:53399281..53399682	0.14	0.44		0.26	0.45
Dusp5	4.71	49.88	chr19:53421337..53421738	0.16	0.17		0.34	0.31
Dusp5	4.71	49.88	chr19:53423231..53423632	0.22	0.11		0.12	0.72
Dusp5	4.71	49.88	chr19:53424614..53425015	0.14	0.59		0.46	0.15
Dusp5	4.71	49.88	chr19:53433985..53434386	0	0.18		0.43	0.19
Dusp5	4.71	49.88	chr19:53543626..53544027	0.32	0.23	chr19:53449112..53572366	0.31	0.36
Dusp5	4.71	49.88	chr19:53564271..53564672	0.31	0.67	chr19:53449112..53572366	0.46	0.16
Dusp5	4.71	49.88	chr19:53565861..53566262	0	0.48	chr19:53449112..53572366	0.57	0.07
Dusp8	0.35	2.75
Dync1li1	39.83	76.91
E2f5	13.71	21.01
Eaf1	36.05	125.48	chr14:31389686..31390087	0.24	1.52	chr14:31374396..31436413	0.17	0.61
Eaf1	36.05	125.48	chr14:31392707..31393108	0.26	0.88	chr14:31374396..31436413	0.06	0.85
Eaf1	36.05	125.48	chr14:31405653..31406054	0.28	1.07	chr14:31374396..31436413	0.03	0.94
Edil3	3.18	13.09
Edn1	0.2	665.91	chr13:42244281..42244682	0	1.08	chr13:42244288..42262608	0.37	0.27
Edn1	0.2	665.91	chr13:42245593..42245994	0	3.76	chr13:42244288..42262608	0.74	0.01
Edn1	0.2	665.91	chr13:42246537..42246938	0	0.81	chr13:42244288..42262608	0.88	0
Edn1	0.2	665.91	chr13:42248616..42249017	0	1.67	chr13:42244288..42262608	0.92	0
Edn1	0.2	665.91	chr13:42253813..42254214	0	0.15	chr13:42244288..42262608	0.37	0.26
Edn1	0.2	665.91	chr13:42258464..42258865	0	0.6	chr13:42244288..42262608	0.49	0.13
Edn1	0.2	665.91	chr13:42262323..42262724	0	0.47	chr13:42244288..42262608	0.09	0.78
Edn1	0.2	665.91	chr13:42292895..42293296	0	0.2		0.42	0.2
Edn1	0.2	665.91	chr13:43032360..43032761	0.1	0.09		0.55	0.08
Ednrb	2.63	42.81
Eea1	48.01	150.48	chr10:96015733..96016134	0.14	0.91		0.55	0.08
Eea1	48.01	150.48	chr10:96094001..96094402	0	3.93		0.09	0.8
Egln1	19.57	39.16
Egr1	11.81	157.37
Egr2	20.34	80.81	chr10:67595184..67595585	0.16	0.24	chr10:67579925..67618508	0.18	0.59
Egr2	20.34	80.81	chr10:67598488..67598889	0.22	0.89	chr10:67579925..67618508	0.59	0.06
Egr2	20.34	80.81	chr10:67628888..67629289	0.03	0		0.3	0.37
Egr2	20.34	80.81	chr10:67636538..67636939	0.13	0.24		0.41	0.21
Egr2	20.34	80.81	chr10:67690063..67690464	0.24	0.38	chr10:67679401..67729653	0.41	0.21
Egr2	20.34	80.81	chr10:67695848..67696249	0.94	0.05	chr10:67679401..67729653	0.03	0.93
Egr2	20.34	80.81	chr10:67704655..67705056	0.19	0.29	chr10:67679401..67729653	0.26	0.45
Ehd1	191.36	1181	chr19:5724492..5724893	2.05	1.59		0.61	0.05
Ehd1	191.36	1181	chr19:5803511..5803912	4.33	2.34	chr19:5771063..5823761	0.45	0.16
Ehd1	191.36	1181	chr19:5849038..5849439	0.91	0.69		0.22	0.52
Ehd1	191.36	1181	chr19:5925501..5925902	0.08	2.83		0.8	0.01
Ehd1	191.36	1181	chr19:5929541..5929942	0.1	0.99		0.55	0.08
Ehd1	191.36	1181	chr19:5929998..5930399	0	0.26		0.32	0.33
Ehd1	191.36	1181	chr19:5931597..5931998	0.08	1.32		0.55	0.08
Ehd1	191.36	1181	chr19:5952244..5952645	0	0.22		0.75	0.01
Ehd1	191.36	1181	chr19:5954593..5954994	0	0.44		0.64	0.03
Ehd1	191.36	1181	chr19:6277641..6278042	0.26	1.7	chr19:6262293..6302981	0.67	0.03
Ehd1	191.36	1181	chr19:6278067..6278468	2.2	9.18	chr19:6262293..6302981	0.56	0.08
Ehd1	191.36	1181	chr19:6283174..6283575	0	0.22	chr19:6262293..6302981	0.25	0.46
Eif1	6.61	22.6
Eif1a	76.56	262.3	chr18:46404674..46405075	0.84	2.08	chr18:46404551..46477246	0.21	0.54
Eif1a	76.56	262.3	chr18:46447592..46447993	0.09	0.64	chr18:46404551..46477246	0.63	0.04
Eif1a	76.56	262.3	chr18:46448729..46449130	0	0.23	chr18:46404551..46477246	0.51	0.11
Eif1a	76.56	262.3	chr18:46518340..46518741	0.11	0.58		0.28	0.41
Eif1ax	54.95	96.6
Eif2ak2	47.53	168.88	chr17:78989002..78989403	0.08	0.15		0.32	0.34
Eif2s2	12.88	30.6
Eif3j2	2.91	13.64
Eif4e	1.6	28.26	chr3:138519224..138519625	0	1.02	chr3:138486714..138526677	0.76	0.01
Eif4e2	102.56	196.54	chr1:87179843..87180244	0	0.15		0.06	0.85
Eif4e2	102.56	196.54	chr1:87180276..87180677	0.05	1.29		0.69	0.02
Eif4e2	102.56	196.54	chr1:87180866..87181267	0.2	1.62		0.21	0.54
Eif4e2	102.56	196.54	chr1:87639720..87640121	0.28	0.51	chr1:87607756..87659661	0.73	0.01
Eif4g2	978.71	2448.45	chr7:110164087..110164488	0.06	1.23		0.13	0.71
Eif4g2	978.71	2448.45	chr7:110164748..110165149	0.67	0.75		0.45	0.17
Eif4g2	978.71	2448.45	chr7:110166187..110166588	0.94	1.15		0.77	0.01
Eif4g2	978.71	2448.45	chr7:110379323..110379724	0.37	0.11		0.71	0.02
Eif4g2	978.71	2448.45	chr7:110689305..110689706	0.03	0		0.26	0.45
Eif4g2	978.71	2448.45	chr7:110786650..110787051	0.06	0.8		0.03	0.93
Eif4g2	978.71	2448.45	chr7:110787319..110787720	0.25	1.85		0.6	0.05
Eif4g2	978.71	2448.45	chr7:110796651..110797052	0.11	0.96		0.2	0.55
Eif5b	68.62	120.53
Eif6	53.44	98.66	chr2:155724542..155724943	0.18	0.2		0.17	0.61
Ell2	63.28	310.54	chr13:75712655..75713056	0.16	0.94		0.02	0.97
Ell2	63.28	310.54	chr13:75778136..75778537	0	0.46	chr13:75778155..75825674	0.38	0.25
Ell2	63.28	310.54	chr13:75789413..75789814	0.18	0.34	chr13:75778155..75825674	0.38	0.25
Ell2	63.28	310.54	chr13:75790842..75791243	0.23	0.75	chr13:75778155..75825674	0.44	0.17
Ell2	63.28	310.54	chr13:75798356..75798757	0.31	0.78	chr13:75778155..75825674	0.33	0.32
Ell2	63.28	310.54	chr13:75824886..75825287	0	0.28	chr13:75778155..75825674	0.5	0.12
Ell2	63.28	310.54	chr13:75843306..75843707	0.05	0.35		0.41	0.21
Emd	101.95	190.39	chrX:73999218..73999619	0.05	0.12		0.03	0.93
Eno2	18.83	81.92	chr6:122871469..122871870	0.05	0.14	chr6:122852787..122873261	0.46	0.15
Eno2	18.83	81.92	chr6:123265833..123266234	1.34	5.28	chr6:123244169..123267257	0.29	0.39
Enpp4	7.26	32.68
Epb4.1l2	19.73	39.87	chr10:25320362..25320763	0	0.2		0.21	0.54
Epc1	25.39	28.26	chr18:4313884..4314285	0.64	0.14	chr18:4302680..4375950	0.43	0.19
Epc1	25.39	28.26	chr18:4354522..4354923	0.65	0.8	chr18:4302680..4375950	0.44	0.18
Epc1	25.39	28.26	chr18:5344647..5345048	0.06	0		0.5	0.12
Epc1	25.39	28.26	chr18:6104491..6104892	0.18	0.16		0.65	0.03
Epha4	0.14	6.78
Erbb2ip	52.83	95.98
Ercc6	13.93	26.82
Ero1l	28.1	145.95
Errfi1	6.21	24.23	chr4:150213116..150213517	0	0.09		0.4	0.22
Errfi1	6.21	24.23	chr4:150808414..150808815	0	0.09	chr4:150788753..150824489	0.4	0.22
Errfi1	6.21	24.23	chr4:150836810..150837211	0	0.21		0.38	0.25
Esd	252.86	640.73	chr14:74678139..74678540	0	0.06		0.2	0.55
Esd	252.86	640.73	chr14:74697164..74697565	0	0.2		0.03	0.92
Esf1	10.33	22.57
Etf1	39.9	82.08
Etnk1	47.74	106.06
Ets2	42.99	395.24	chr16:95728833..95729234	0.03	0.26		0.57	0.07
Ets2	42.99	395.24	chr16:95814790..95815191	0	0.05	chr16:95797177..95862064	0.41	0.21
Ets2	42.99	395.24	chr16:95833106..95833507	0.16	0.36	chr16:95797177..95862064	0.4	0.22
Ets2	42.99	395.24	chr16:95833446..95833847	0.08	1.21	chr16:95797177..95862064	0.39	0.23
Ets2	42.99	395.24	chr16:95835994..95836395	0	0.52	chr16:95797177..95862064	0.47	0.15
Ets2	42.99	395.24	chr16:95887790..95888191	0	0.4		0.17	0.61
Ets2	42.99	395.24	chr16:95902149..95902550	0	0.4		0.44	0.18
Etv3	32.37	98.64	chr3:87334653..87335054	0.27	0.56		0.07	0.83
Etv3	32.37	98.64	chr3:87509176..87509577	0	0.05	chr3:87487862..87525792	0.09	0.79
Etv3	32.37	98.64	chr3:87512504..87512905	0.78	2.43	chr3:87487862..87525792	0.81	0
Etv3	32.37	98.64	chr3:87515466..87515867	0.51	0.84	chr3:87487862..87525792	0.7	0.02
Etv3	32.37	98.64	chr3:87515822..87516223	0.39	0.87	chr3:87487862..87525792	0.74	0.01
Etv3	32.37	98.64	chr3:87518431..87518832	0.16	4.41	chr3:87487862..87525792	0.79	0
Etv3	32.37	98.64	chr3:87521154..87521555	0.4	2.41	chr3:87487862..87525792	0.77	0.01
Etv3	32.37	98.64	chr3:87521836..87522237	0.1	1.12	chr3:87487862..87525792	0.33	0.32
Etv6	50.91	98.64	chr6:134020843..134021244	0	0.2	chr6:134020776..134102776	0.67	0.02
Etv6	50.91	98.64	chr6:134041921..134042322	0.16	1.61	chr6:134020776..134102776	0.54	0.09
Etv6	50.91	98.64	chr6:134043534..134043935	0	0.98	chr6:134020776..134102776	0.51	0.11
Etv6	50.91	98.64	chr6:134151918..134152319	0.17	1.15	chr6:134115563..134226035	0.41	0.21
Etv6	50.91	98.64	chr6:134189698..134190099	0.03	0.51	chr6:134115563..134226035	0.53	0.09
Etv6	50.91	98.64	chr6:134220283..134220684	0.25	0.31	chr6:134115563..134226035	0.73	0.01
Ext1	11.22	59.8	chr15:53198715..53199116	0.06	0.33	chr15:53188906..53259666	0.2	0.55
Ezr	16.25	138.64	chr17:6982416..6982817	0.2	0.66		0.31	0.35
Ezr	16.25	138.64	chr17:7161984..7162385	0	0.63		0.83	0
Ezr	16.25	138.64	chr17:7163895..7164296	0	1.42		0.82	0
F10	9.06	363.43	chr8:11451999..11452400	0.03	0.8	chr8:11451975..11478820	0.49	0.13
F10	9.06	363.43	chr8:11452541..11452942	0.03	0.83	chr8:11451975..11478820	0.12	0.73
F10	9.06	363.43	chr8:11460871..11461272	0.9	6.35	chr8:11451975..11478820	0.45	0.17
F10	9.06	363.43	chr8:11463713..11464114	0.35	3.17	chr8:11451975..11478820	0.41	0.2
F10	9.06	363.43	chr8:11464207..11464608	0.49	2.99	chr8:11451975..11478820	0.46	0.15
F10	9.06	363.43	chr8:11472946..11473347	0.03	0.67	chr8:11451975..11478820	0.26	0.43
F10	9.06	363.43	chr8:11475669..11476070	0.03	0.91	chr8:11451975..11478820	0.09	0.8
F10	9.06	363.43	chr8:11476716..11477117	1.13	7.6	chr8:11451975..11478820	0.23	0.5
F10	9.06	363.43	chr8:12944271..12944672	0	0.05		0.5	0.12
F10	9.06	363.43	chr8:13027726..13028127	0	0.97	chr8:13010399..13039526	0.78	0
F10	9.06	363.43	chr8:13204332..13204733	0	0		0.1	0.77
F11r	0.76	3.82
F2r	0.02	9.44
F2rl2	0.51	6.4
F3	0.39	103.47	chr3:121370388..121370789	0.22	1.96		0.51	0.11
F3	0.39	103.47	chr3:121571546..121571947	0.13	0.05	chr3:121570593..121603253	0.2	0.56
F3	0.39	103.47	chr3:121577008..121577409	0.14	0.06	chr3:121570593..121603253	0.28	0.41
F3	0.39	103.47	chr3:121597129..121597530	0	0.52	chr3:121570593..121603253	0.08	0.81
F3	0.39	103.47	chr3:121600401..121600802	0	0.15	chr3:121570593..121603253	0.88	0
F830016B08Rik	0.02	29.58
Fabp3	7.92	150.28
Fabp4	45.28	233.75	chr3:10022511..10022912	3.06	3.73		0.83	0
Fabp4	45.28	233.75	chr3:10023091..10023492	0.41	1.63		0.64	0.04
Fabp4	45.28	233.75	chr3:9983907..9984308	0	0.79		0.35	0.29
Fam102b	38.53	272.28	chr3:108990524..108990925	0.03	1.24		0.6	0.05
Fam102b	38.53	272.28	chr3:109006342..109006743	0.22	0.16		0.67	0.02
Fam102b	38.53	272.28	chr3:109025692..109026093	0.08	1.37		0.47	0.15
Fam102b	38.53	272.28	chr3:109051051..109051452	0	0.55		0.33	0.32
Fam102b	38.53	272.28	chr3:109051925..109052326	0	1.27		0.58	0.06
Fam133b	22.05	48.68	chr5:3509476..3509877	0.1	0.3	chr5:3484851..3515330	0.1	0.76
Fam161b	0.08	0
Fam162a	30.71	70.25	chr16:36476921..36477322	0	0.46		0.04	0.91
Fam162a	30.71	70.25	chr16:36626795..36627196	0.15	1.44	chr16:36589966..36673554	0.61	0.05
Fam210a	18.5	35.79	chr18:68058369..68058770	0	0.44		0.1	0.78
Fam210a	18.5	35.79	chr18:68059001..68059402	0.1	0.4		0.35	0.29
Fam210a	18.5	35.79	chr18:68259537..68259938	0.03	0.18		0.61	0.05
Fam211a	5	17.11
Fam219a	21.37	46.66	chr4:40844180..40844581	0.03	0.26	chr4:40812768..40854827	0.3	0.37
Fam219a	21.37	46.66	chr4:41562640..41563041	0.03	0.17		0.29	0.38
Fam26f	23.17	300.09
Fam46c	12.37	104.3	chr3:100436656..100437057	0	0.57		0.66	0.03
Fam46c	12.37	104.3	chr3:100439052..100439453	0.03	2.78		0.67	0.03
Fam46c	12.37	104.3	chr3:100440673..100441074	0.05	0.47		0.32	0.34
Fam46c	12.37	104.3	chr3:100530036..100530437	0	0.09		0.43	0.18
Fam53c	8.88	21.63
Fam98b	28.9	39.7	chr2:117298926..117299327	0.05	2.45		0.77	0.01
Fam98b	28.9	39.7	chr2:117304371..117304772	0.14	0.37		0.59	0.06
Fam98b	28.9	39.7	chr2:117328627..117329028	0	0.46		0.53	0.09
Fbrs	2.63	10.71	chr7:127480369..127480770	1.89	4.09		0.37	0.26
Fbxl3	28.31	65.02	chr14:103012313..103012714	0.24	1.68		0.41	0.2
Fbxl3	28.31	65.02	chr14:103014778..103015179	0	4.71		0.26	0.43
Fbxl3	28.31	65.02	chr14:103015885..103016286	0.05	3.13		0.81	0
Fbxl3	28.31	65.02	chr14:103032817..103033218	0.05	0.35		0.35	0.29
Fbxl3	28.31	65.02	chr14:103033398..103033799	0.93	13.35	chr14:103033318..103110163	0.85	0
Fbxl3	28.31	65.02	chr14:103034101..103034502	0.08	1.34	chr14:103033318..103110163	0.41	0.21
Fbxl3	28.31	65.02	chr14:103037012..103037413	1.48	36.68	chr14:103033318..103110163	0.77	0.01
Fbxl3	28.31	65.02	chr14:103039353..103039754	0.05	4.89	chr14:103033318..103110163	0.22	0.51
Fbxl3	28.31	65.02	chr14:103477947..103478348	0.05	0		0.09	0.78
Fbxo30	4.74	25.19
Fbxw11	37.81	67.15	chr11:32349558..32349959	0.67	1.03		0.48	0.14
Fbxw11	37.81	67.15	chr11:32350127..32350528	0.03	0.34		0.85	0
Fbxw11	37.81	67.15	chr11:32358339..32358740	1.46	4.21		0.62	0.05
Fbxw11	37.81	67.15	chr11:32363213..32363614	0.1	0.42		0.21	0.54
Fbxw11	37.81	67.15	chr11:32409060..32409461	0.05	0.45		0.5	0.12
Fbxw11	37.81	67.15	chr11:32409787..32410188	0	0.52		0.63	0.04
Fbxw11	37.81	67.15	chr11:32533958..32534359	0.38	0.23	chr11:32532657..32565593	0.35	0.29
Fbxw11	37.81	67.15	chr11:32542636..32543037	0.14	0	chr11:32532657..32565593	0.03	0.92
Fcgr2b	145.71	346.73	chr1:170968564..170968965	0.03	0.09	chr1:170953092..171019120	0.21	0.54
Fcgr2b	145.71	346.73	chr1:170972803..170973204	0.03	0.12	chr1:170953092..171019120	0.29	0.38
Fcho1	5.17	10.97	chr8:70865647..70866048	0.12	0.06		0.18	0.6
Fcho1	5.17	10.97	chr8:70904431..70904832	0.73	0		0.17	0.63
Fcho1	5.17	10.97	chr8:71310396..71310797	1.62	0.14		0.39	0.23
Fcho1	5.17	10.97	chr8:71728570..71728971	0	0.27		0.69	0.02
Fcho1	5.17	10.97	chr8:71758790..71759191	0	0.09		0.66	0.03
Fcho1	5.17	10.97	chr8:72322528..72322929	0.25	0.14	chr8:72295525..72331544	0.64	0.03
Fem1b	17.62	64.5	chr9:62828667..62829068	0.12	0.14		0.13	0.71
Fem1b	17.62	64.5	chr9:63611997..63612398	1.69	0		0.09	0.78
Fem1b	17.62	64.5	chr9:63614181..63614582	0.12	0		0.01	0.97
Fem1b	17.62	64.5	chr9:63706371..63706772	0.41	0.91	chr9:63674551..63758555	0.29	0.39
Fem1c	23.44	58.5	chr18:46404674..46405075	0.84	2.08	chr18:46404551..46477246	0.49	0.13
Fem1c	23.44	58.5	chr18:46447592..46447993	0.09	0.64	chr18:46404551..46477246	0.86	0
Fem1c	23.44	58.5	chr18:46448729..46449130	0	0.23	chr18:46404551..46477246	0.68	0.02
Fem1c	23.44	58.5	chr18:46476816..46477217	0.33	0.27	chr18:46404551..46477246	0.49	0.12
Fem1c	23.44	58.5	chr18:46515691..46516092	0.05	0.6		0.28	0.41
Fem1c	23.44	58.5	chr18:46518340..46518741	0.11	0.58		0.49	0.13
Fem1c	23.44	58.5	chr18:46612148..46612549	0.85	0.82		0.6	0.06
Fem1c	23.44	58.5	chr18:46615548..46615949	0.05	0.23		0.07	0.85
Fem1c	23.44	58.5	chr18:46745697..46746098	0.08	0.09		0.26	0.45
Fgfrl1	0.16	0.69	chr5:108406372..108406773	0	0.09		0.69	0.02
Filip1l	14.7	48.84	chr16:57175523..57175924	0.67	1.75	chr16:57166807..57231705	0.67	0.02
Filip1l	14.7	48.84	chr16:57246586..57246987	0.14	0.83		0.04	0.91
Filip1l	14.7	48.84	chr16:57337090..57337491	0.11	0.7		0.68	0.02
Filip1l	14.7	48.84	chr16:57575113..57575514	0.08	0.18	chr16:57520873..57575284	0.56	0.07
Filip1l	14.7	48.84	chr16:57576033..57576434	0	0.11		0.58	0.06
Flnb	7.4	69.53	chr14:7857826..7858227	0	0.6		0.42	0.2
Flnb	7.4	69.53	chr14:8095503..8095904	0.19	0.28		0.01	0.98
Flrt3	2.24	109.24	chr2:140790366..140790767	0.1	0.87	chr2:140769338..140794736	0.81	0
Flrt3	2.24	109.24	chr2:140794272..140794673	0	0.05	chr2:140769338..140794736	0.38	0.25
Flrt3	2.24	109.24	chr2:140846746..140847147	0	0.46		0.88	0
Flt1	0.02	1.7	chr5:147751557..147751958	0	0.06	chr5:147701010..147766172	0.2	0.55
Flt1	0.02	1.7	chr5:147758769..147759170	0.12	0.11	chr5:147701010..147766172	0.85	0
Fmnl2	4.55	43.53	chr2:52929970..52930371	0.06	0.83	chr2:52828125..52967371	0.07	0.83
Fmnl2	4.55	43.53	chr2:52938258..52938659	0	0.23	chr2:52828125..52967371	0.62	0.04
Fmnl2	4.55	43.53	chr2:52943657..52944058	0.1	0.65	chr2:52828125..52967371	0.47	0.15
Fmnl2	4.55	43.53	chr2:52998061..52998462	0	0.89		0.61	0.05
Fmr1	12.98	32.48
Fnbp1l	24.8	84.79	chr3:122378676..122379077	0.19	0.15		0.23	0.49
Fnbp1l	24.8	84.79	chr3:122572841..122573242	0.06	0.2	chr3:122565966..122623861	0.68	0.02
Fnbp1l	24.8	84.79	chr3:122573449..122573850	0.27	0.44	chr3:122565966..122623861	0.72	0.01
Fndc3a	77.71	233.03	chr14:72638575..72638976	0.17	0.25		0.67	0.02
Fndc3a	77.71	233.03	chr14:72684754..72685155	0.06	0.31		0.48	0.14
Fndc3a	77.71	233.03	chr14:72697752..72698153	0.08	0.53		0.6	0.05
Fndc3a	77.71	233.03	chr14:72822226..72822627	0.05	0.45	chr14:72822148..72889937	0.38	0.25
Fndc3a	77.71	233.03	chr14:72863305..72863706	0.03	0.37	chr14:72822148..72889937	0.63	0.04
Fosb	0.64	3.69	chr7:19269273..19269674	0.32	0.54		0.42	0.2
Fosb	0.64	3.69	chr7:19319964..19320365	0.2	0	chr7:19309904..19361394	0.62	0.04
Fosb	0.64	3.69	chr7:19326332..19326733	0	0.05	chr7:19309904..19361394	0.63	0.04
Fosb	0.64	3.69	chr7:19327164..19327565	0.06	0.26	chr7:19309904..19361394	0.77	0.01
Fosb	0.64	3.69	chr7:19831806..19832207	0.95	5.41	chr7:19803739..19856683	0.2	0.56
Fosb	0.64	3.69	chr7:19844597..19844998	0.06	0.11	chr7:19803739..19856683	0.12	0.72
Fosb	0.64	3.69	chr7:19933156..19933557	0.03	0.25		0.55	0.08
Fosb	0.64	3.69	chr7:19933522..19933923	0	0.17		0.09	0.79
Fosb	0.64	3.69	chr7:19935361..19935762	0.23	0.93		0.82	0
Fosl1	0.51	19.38
Fosl2	18.44	81.21	chr5:32122360..32122761	0	0.76	chr5:32103977..32198075	0.35	0.29
Fosl2	18.44	81.21	chr5:32163321..32163722	0	0.51	chr5:32103977..32198075	0.57	0.06
Fosl2	18.44	81.21	chr5:32192068..32192469	0.19	1.46	chr5:32103977..32198075	0.63	0.04
Fosl2	18.44	81.21	chr5:32194299..32194700	0.29	1.18	chr5:32103977..32198075	0.44	0.18
Fosl2	18.44	81.21	chr5:32195917..32196318	0.06	0.71	chr5:32103977..32198075	0.15	0.67
Fosl2	18.44	81.21	chr5:33096255..33096656	0	0.36		0.31	0.36
Foxf2	0	1.77	chr13:30602753..30603154	0	0.42	chr13:30602862..30674217	0.41	0.21
Foxf2	0	1.77	chr13:30786126..30786527	0.03	0.06		0.25	0.46
Foxf2	0	1.77	chr13:30787539..30787940	0	0.09		0.46	0.16
Foxf2	0	1.77	chr13:30787911..30788312	0	0		0.5	0.12
Foxf2	0	1.77	chr13:30788377..30788778	0.03	0.05		0.25	0.46
Foxf2	0	1.77	chr13:30833555..30833956	0	0.14		0.46	0.16
Foxf2	0	1.77	chr13:30834295..30834696	0.08	1.35		0.62	0.04
Foxf2	0	1.77	chr13:30834911..30835312	0.13	0.49		0.52	0.1
Foxf2	0	1.77	chr13:31290587..31290988	0	0.14		0.3	0.38
Foxf2	0	1.77	chr13:31312508..31312909	0.11	0		0.66	0.03
Foxp1	53.67	105.75	chr6:98993233..98993634	0.06	0.4		0.67	0.02
Foxp1	53.67	105.75	chr6:99026623..99027024	0.21	0.66		0.64	0.03
Foxp1	53.67	105.75	chr6:99188782..99189183	0.03	0.63	chr6:99175321..99218615	0.45	0.17
Foxp1	53.67	105.75	chr6:99205632..99206033	0.09	0.05	chr6:99175321..99218615	0.12	0.72
Foxp1	53.67	105.75	chr6:99401793..99402194	0.15	0.09	chr6:99388677..99497672	0.67	0.02
Foxp4	8.04	60.9
Fsd1l	1.28	5.49	chr4:53239904..53240305	0.03	0.06	chr4:53201475..53250866	0.09	0.78
Fsd1l	1.28	5.49	chr4:53303525..53303926	0.2	0.47		0.52	0.1
Fubp1	48.27	96.8	chr3:152114843..152115244	0.51	1.06		0.27	0.43
Fubp1	48.27	96.8	chr3:152120095..152120496	0.08	0.36		0.01	0.99
Fubp1	48.27	96.8	chr3:152121523..152121924	0.16	0.2		0.41	0.21
Fubp1	48.27	96.8	chr3:152122027..152122428	0.22	0.22		0.44	0.17
Fubp1	48.27	96.8	chr3:152122661..152123062	0.36	0.85		0.21	0.55
Fubp1	48.27	96.8	chr3:152469311..152469712	0	0.11		0.59	0.06
Furin	101.49	300.93	chr7:80375313..80375714	0	0		0.24	0.48
Furin	101.49	300.93	chr7:80417634..80418035	0	0.38	chr7:80416878..80474337	0.43	0.18
Furin	101.49	300.93	chr7:80419271..80419672	0	0.18	chr7:80416878..80474337	0.62	0.04
Furin	101.49	300.93	chr7:80457338..80457739	0.23	0.32	chr7:80416878..80474337	0.03	0.92
Furin	101.49	300.93	chr7:80500918..80501319	0.16	0.97		0.61	0.05
Furin	101.49	300.93	chr7:80774208..80774609	0.03	1.12	chr7:80753807..80789884	0.7	0.02
Furin	101.49	300.93	chr7:80774839..80775240	0.11	0.11	chr7:80753807..80789884	0.58	0.06
Furin	101.49	300.93	chr7:80775197..80775598	0.19	0.51	chr7:80753807..80789884	0.78	0
Furin	101.49	300.93	chr7:80779316..80779717	0.63	2.18	chr7:80753807..80789884	0.69	0.02
Furin	101.49	300.93	chr7:80789074..80789475	0.06	0.15	chr7:80753807..80789884	0.6	0.05
Furin	101.49	300.93	chr7:80828488..80828889	0.13	0.49	chr7:80828439..80865063	0.52	0.1
Furin	101.49	300.93	chr7:80835195..80835596	0	0.82	chr7:80828439..80865063	0.89	0
Furin	101.49	300.93	chr7:80835978..80836379	0	0.14	chr7:80828439..80865063	0.81	0
Furin	101.49	300.93	chr7:80838274..80838675	0.36	0.47	chr7:80828439..80865063	0.69	0.02
Fus	199.38	384.35	chr7:127480369..127480770	1.89	4.09		0.56	0.08
Fzd1	1.4	43.87	chr5:4528393..4528794	0	1.91		0.75	0.01
Fzd1	1.4	43.87	chr5:4530263..4530664	0.26	1.28		0.58	0.06
Fzd1	1.4	43.87	chr5:4530699..4531100	0.09	0.76		0.2	0.56
Fzd1	1.4	43.87	chr5:4533589..4533990	0	1.45		0.66	0.03
Gadd45b	46.96	527.61	chr10:80663690..80664091	0.05	0.36		0.68	0.02
Gadd45b	46.96	527.61	chr10:80756431..80756832	0	0.35	chr10:80741088..80779973	0.48	0.14
Gadd45b	46.96	527.61	chr10:80757041..80757442	0.08	0.48	chr10:80741088..80779973	0.44	0.18
Gadd45b	46.96	527.61	chr10:80757704..80758105	0.05	0.44	chr10:80741088..80779973	0.24	0.47
Gadd45b	46.96	527.61	chr10:80758710..80759111	0.08	1.08	chr10:80741088..80779973	0.4	0.22
Gadd45b	46.96	527.61	chr10:80763576..80763977	0.13	0.72	chr10:80741088..80779973	0.56	0.07
Gadd45b	46.96	527.61	chr10:80932722..80933123	0	0.11	chr10:80921882..80943397	0.4	0.23
Gadd45b	46.96	527.61	chr10:80933640..80934041	0.32	0.75	chr10:80921882..80943397	0.48	0.14
Gadd45b	46.96	527.61	chr10:80934589..80934990	0	0.27	chr10:80921882..80943397	0.69	0.02
Gadd45b	46.96	527.61	chr10:80935316..80935717	0.05	1	chr10:80921882..80943397	0.23	0.5
Gadd45b	46.96	527.61	chr10:80939126..80939527	0	0.09	chr10:80921882..80943397	0.4	0.22
Gadd45b	46.96	527.61	chr10:80939652..80940053	0.06	1.28	chr10:80921882..80943397	0.68	0.02
Gadd45b	46.96	527.61	chr10:80940651..80941052	0.22	0.14	chr10:80921882..80943397	0.4	0.22
Gadd45b	46.96	527.61	chr10:80941810..80942211	0	0.09	chr10:80921882..80943397	0.4	0.22
Gadd45b	46.96	527.61	chr10:80962419..80962820	0	0		0.5	0.12
Gadd45b	46.96	527.61	chr10:80963240..80963641	0	0.24		0.27	0.42
Gadd45b	46.96	527.61	chr10:80963668..80964069	0.29	0.43		0.5	0.12
Gadd45b	46.96	527.61	chr10:80985222..80985623	0	0		0.5	0.12
Gadd45b	46.96	527.61	chr10:80985529..80985930	0	0.84		0.65	0.03
Gadd45b	46.96	527.61	chr10:81102385..81102786	0	0.09		0.41	0.21
Gadd45b	46.96	527.61	chr10:81297882..81298283	2.42	3.68	chr10:81285819..81331683	0.71	0.02
Gadd45g	10.86	37.14	chr13:51837411..51837812	0	0		0.4	0.22
Galnt6	10.16	26.19	chr15:100245942..100246343	0.73	0.41		0.26	0.44
Galnt6	10.16	26.19	chr15:100411089..100411490	0.05	0		0.16	0.63
Galnt6	10.16	26.19	chr15:99033107..99033508	0.03	0.17		0.14	0.69
Gas2l3	52.28	124.1
Gbe1	16.6	59.35
Gbp2	90.83	1262.45
Gbp3	41.13	606.53
Gbp5	19.09	1559.61
Gbp7	15.71	169.24
Gca	5.69	14.26	chr2:62648663..62649064	0	1.62		0.22	0.52
Gca	5.69	14.26	chr2:62680964..62681365	0.21	0.38		0.19	0.57
Gch1	60.05	454.54
Gde1	79.42	225.87
Gdf15	0.74	40.2
Gem	0.34	154.18
Gfpt1	16.7	32.68
Ggct	5.06	22.55	chr6:54867398..54867799	0.69	1.68		0.31	0.35
Ggct	5.06	22.55	chr6:54954655..54955056	0	0.05	chr6:54926921..54956765	0.38	0.25
Ggta1	47.79	128.35	chr2:35437792..35438193	0.22	1.1	chr2:35437815..35480423	0.05	0.88
Ggta1	47.79	128.35	chr2:35474901..35475302	0.1	0.27	chr2:35437815..35480423	0.32	0.33
Gja1	0.22	33.64
Gk5	0.14	0.35
Gla	95.63	177.85
Glrx	324.53	767.12	chr13:75712655..75713056	0.16	0.94		0.56	0.08
Glrx	324.53	767.12	chr13:75778136..75778537	0	0.46	chr13:75778155..75825674	0.26	0.44
Glrx	324.53	767.12	chr13:75789413..75789814	0.18	0.34	chr13:75778155..75825674	0.82	0
Glrx	324.53	767.12	chr13:75790842..75791243	0.23	0.75	chr13:75778155..75825674	0.16	0.64
Glrx	324.53	767.12	chr13:75798356..75798757	0.31	0.78	chr13:75778155..75825674	0.64	0.03
Glrx	324.53	767.12	chr13:75824886..75825287	0	0.28	chr13:75778155..75825674	0.69	0.02
Glrx	324.53	767.12	chr13:75843306..75843707	0.05	0.35		0.85	0
Gls	35.86	83.45
Gm12185	0.24	3.28	chr11:49083212..49083613	0	0.11		0.68	0.02
Gm12185	0.24	3.28	chr11:49098806..49099207	0.03	0.71		0.6	0.05
Gm129	1.97	15.38	chr3:95643236..95643637	0.08	1.38	chr3:95624715..95679748	0.78	0
Gm129	1.97	15.38	chr3:95647982..95648383	0.1	1.17	chr3:95624715..95679748	0.64	0.03
Gm129	1.97	15.38	chr3:95653636..95654037	1.45	4.2	chr3:95624715..95679748	0.58	0.07
Gm129	1.97	15.38	chr3:96225624..96226025	0	0.09	chr3:96219834..96313048	0.69	0.02
Gm4076	1.83	16.72
Gm4540	32.15	73.53	chr3:106545641..106546042	1.45	5.19		0.29	0.39
Gm4540	32.15	73.53	chr3:106785141..106785542	0.11	0.96		0.16	0.63
Gm4540	32.15	73.53	chr3:106832136..106832537	0	0.09		0.08	0.81
Gm4540	32.15	73.53	chr3:106872883..106873284	0	0.11		0.18	0.61
Gm4951	7.01	29.83
Gm6034	5.14	21.03	chr17:36018405..36018806	0.19	0.33		0.61	0.05
Gm6034	5.14	21.03	chr17:36023576..36023977	4.56	6.11		0.35	0.3
Gm6034	5.14	21.03	chr17:36024006..36024407	0.27	1.73		0.32	0.34
Gm6377	17.39	373.03	chrX:109190965..109191366	0.14	0.54		0.5	0.12
Gm6904	2.88	10.2
Gm7120	1.84	8.29
Gm7964	6.38	12.12
Gm9790	0.79	3.98
Gm9844	3.89	17.7	chr7:24386346..24386747	0.38	0.64	chr7:24365714..24407295	0.61	0.04
Gm9844	3.89	17.7	chr7:24389469..24389870	1.32	1.81	chr7:24365714..24407295	0.37	0.26
Gm9844	3.89	17.7	chr7:24390125..24390526	0.1	0.23	chr7:24365714..24407295	0.37	0.26
Gm9844	3.89	17.7	chr7:24442251..24442652	0	0.23	chr7:24442160..24477415	0.24	0.48
Gm9844	3.89	17.7	chr7:24459786..24460187	0.2	0.11	chr7:24442160..24477415	0.71	0.01
Gm9844	3.89	17.7	chr7:24468613..24469014	0	0.47	chr7:24442160..24477415	0.19	0.57
Gna13	75.95	261.68	chr11:109331323..109331724	0.19	0.34		0.3	0.38
Gna13	75.95	261.68	chr11:109366844..109367245	0.36	4.66	chr11:109361361..109440261	0.73	0.01
Gna13	75.95	261.68	chr11:109369035..109369436	0.31	1.43	chr11:109361361..109440261	0.71	0.02
Gna13	75.95	261.68	chr11:109387165..109387566	0	0.88	chr11:109361361..109440261	0.03	0.93
Gnai3	59.55	115.11	chr3:107776115..107776516	0.05	0	chr3:107748388..107797580	0.23	0.5
Gnai3	59.55	115.11	chr3:108010314..108010715	0.13	0.37		0.57	0.07
Gnai3	59.55	115.11	chr3:108845404..108845805	0.1	0.06		0.5	0.12
Gnb4	19.83	115.26	chr3:32510888..32511289	0.23	0.45		0.29	0.39
Gng4	0.83	8.8
Gnl3	29.06	78.41	chr14:31389686..31390087	0.24	1.52	chr14:31374396..31436413	0.25	0.46
Gnl3	29.06	78.41	chr14:31401962..31402363	0.03	0.11	chr14:31374396..31436413	0.11	0.75
Gnl3	29.06	78.41	chr14:31405653..31406054	0.28	1.07	chr14:31374396..31436413	0.27	0.43
Gosr1	27.27	51.15	chr11:76482202..76482603	0.46	3.18	chr11:76456803..76507132	0.29	0.39
Gosr1	27.27	51.15	chr11:76482614..76483015	0.12	1.33	chr11:76456803..76507132	0.27	0.41
Gosr1	27.27	51.15	chr11:76497317..76497718	0.05	0.22	chr11:76456803..76507132	0.41	0.21
Gosr1	27.27	51.15	chr11:76587420..76587821	0.62	0.74	chr11:76558069..76629074	0.31	0.35
Gosr1	27.27	51.15	chr11:76606978..76607379	0.15	0.42	chr11:76558069..76629074	0.31	0.35
Gosr1	27.27	51.15	chr11:76646029..76646430	0.11	0.14		0.43	0.19
Gosr1	27.27	51.15	chr11:76845494..76845895	0.23	2.49		0.48	0.14
Gosr1	27.27	51.15	chr11:76857200..76857601	0.03	0.61		0.06	0.86
Gp6	0	0	chr7:3451081..3451482	0.05	0.54		0.15	0.67
Gpalpp1	31.59	57.05	chr14:76099566..76099967	0	1.68		0.61	0.05
Gpalpp1	31.59	57.05	chr14:76195332..76195733	0.14	0		0.24	0.48
Gpbp1	15.5	35.94	chr13:111789613..111790014	0.06	0.23		0.41	0.21
Gpbp1	15.5	35.94	chr13:111796984..111797385	1.35	1.99		0.72	0.02
Gpd2	21.3	118.76	chr2:57287327..57287728	0	0.53		0.53	0.09
Gpd2	21.3	118.76	chr2:57288074..57288475	0.05	0.33		0.27	0.42
Gpd2	21.3	118.76	chr2:57296841..57297242	0.05	0.95		0.66	0.03
Gpd2	21.3	118.76	chr2:57300411..57300812	0	2.63		0.55	0.09
Gpd2	21.3	118.76	chr2:57301542..57301943	0.31	1.61		0.78	0.01
Gpd2	21.3	118.76	chr2:57302316..57302717	0	0.44		0.23	0.49
Gphn	29.81	84.68	chr12:78923845..78924246	0.09	0.06		0.2	0.56
Gpr18	17.45	54.68
Gprc5a	0	6.68
Gramd1a	36.27	93.3	chr7:31156292..31156693	0.24	0.36		0.5	0.11
Gramd3	18.74	36.05	chr18:56455600..56456001	0	0.78		0.81	0
Gramd3	18.74	36.05	chr18:56458729..56459130	0	0.23		0.43	0.19
Grem2	0	0.5
Grpel2	16.89	23.04
Gsap	73.85	276.21	chr5:21189004..21189405	0	0.81	chr5:21188416..21218312	0.8	0
Gsap	73.85	276.21	chr5:21267045..21267446	0.16	0.42		0.18	0.59
Gspt1	62.17	162.45	chr16:10585218..10585619	0	0.09		0.34	0.31
Gspt1	62.17	162.45	chr16:10676652..10677053	0	0.06		0.66	0.03
Gspt1	62.17	162.45	chr16:10700132..10700533	0	0		0.3	0.37
Gspt1	62.17	162.45	chr16:10713377..10713778	0	0.06		0.34	0.31
Gspt1	62.17	162.45	chr16:10814725..10815126	0	0.22		0.61	0.05
Gspt1	62.17	162.45	chr16:10838583..10838984	0	0.05		0.58	0.06
Gspt1	62.17	162.45	chr16:10844048..10844449	0	0.36		0.6	0.05
Gspt1	62.17	162.45	chr16:10878193..10878594	0	0.05		0.66	0.03
Gspt1	62.17	162.45	chr16:10998841..10999242	0.1	0.33	chr16:10992032..11018682	0.27	0.42
Gspt1	62.17	162.45	chr16:11063107..11063508	0	0.31		0.34	0.31
Gspt1	62.17	162.45	chr16:11285940..11286341	0	0.34		0.34	0.31
Gspt1	62.17	162.45	chr16:11288180..11288581	0.13	1.88		0.8	0.01
Gspt1	62.17	162.45	chr16:11456204..11456605	0.24	1.7		0.42	0.19
Gsr	68.68	176.59	chr8:33658978..33659379	0	0.17	chr8:33641899..33687883	0.77	0.01
Gsr	68.68	176.59	chr8:33660506..33660907	0.1	0.17	chr8:33641899..33687883	0.17	0.62
Gtf2a1	76.47	124.51	chr12:91305742..91306143	0.1	0.74		0.47	0.15
Gtf2b	68.23	187.53
Gtf2f1	52.88	149.25
Gtf2h1	39.74	66.72
Gtf3c6	20.74	27.01
Gtpbp4	30.85	56.11
Gyk	17.94	133.18
H2-Q4	117.91	238.77	chr17:34101758..34102159	0.09	0.06	chr17:34092557..34206183	0.5	0.12
H2-Q4	117.91	238.77	chr17:34347539..34347940	0.1	0.95		0.16	0.64
H2-Q4	117.91	238.77	chr17:34347896..34348297	0.41	2		0.19	0.57
H2-Q4	117.91	238.77	chr17:35185942..35186343	1.3	1.07	chr17:35164049..35220092	0.75	0.01
H2-Q4	117.91	238.77	chr17:35197194..35197595	0.1	0.89	chr17:35164049..35220092	0.76	0.01
H2-Q4	117.91	238.77	chr17:35208222..35208623	0	2.38	chr17:35164049..35220092	0.51	0.11
H2-Q4	117.91	238.77	chr17:35209769..35210170	0.18	3.93	chr17:35164049..35220092	0.51	0.11
H2-Q4	117.91	238.77	chr17:35210219..35210620	0.88	10.85	chr17:35164049..35220092	0.72	0.02
H2-Q4	117.91	238.77	chr17:35215126..35215527	0.05	0.22	chr17:35164049..35220092	0.67	0.02
H2-Q4	117.91	238.77	chr17:35259063..35259464	1.83	2.12		0.67	0.03
H2-T23	48.25	94.69	chr17:36018405..36018806	0.19	0.33		0.73	0.01
H2-T23	48.25	94.69	chr17:36023576..36023977	4.56	6.11		0.25	0.47
H2-T23	48.25	94.69	chr17:36024006..36024407	0.27	1.73		0.27	0.43
H3f3b	26.78	54.76	chr11:115630966..115631367	1.51	2.35	chr11:115628154..115712672	0.45	0.17
H3f3b	26.78	54.76	chr11:115692861..115693262	0.54	1.67	chr11:115628154..115712672	0.28	0.4
H3f3b	26.78	54.76	chr11:116424011..116424412	0.1	0.86		0.6	0.06
Hat1	23.07	60.85
Hax1	93.09	159.87	chr3:89733661..89734062	0	0.4		0.25	0.46
Hbegf	0.39	16.83	chr18:35873209..35873610	0	0.11		0.32	0.33
Hbegf	0.39	16.83	chr18:35873763..35874164	0.22	0.14		0.39	0.23
Hbegf	0.39	16.83	chr18:36472323..36472724	0	0		0.4	0.22
Hbegf	0.39	16.83	chr18:36713377..36713778	0.24	6.25	chr18:36670073..36760404	0.43	0.19
Hbegf	0.39	16.83	chr18:36723611..36724012	0	2.3	chr18:36670073..36760404	0.59	0.05
Hck	137.98	350.16
Hdc	0	5.9
Helz2	57.03	426.29
Herc6	46.6	188.15	chr6:57707763..57708164	0.22	2.18		0.26	0.45
Herc6	46.6	188.15	chr6:57720852..57721253	0	0.77		0.63	0.04
Hif1a	96.22	554.07	chr12:73715851..73716252	0.27	1.47	chr12:73715766..73794428	0.74	0.01
Hif1a	96.22	554.07	chr12:73723116..73723517	0.48	0.67	chr12:73715766..73794428	0.78	0
Hif1a	96.22	554.07	chr12:73725720..73726121	0.16	11.61	chr12:73715766..73794428	0.52	0.1
Hif1a	96.22	554.07	chr12:73736904..73737305	0.25	0.61	chr12:73715766..73794428	0.59	0.06
Hif1a	96.22	554.07	chr12:73744801..73745202	0	1.92	chr12:73715766..73794428	0.42	0.2
Hif1a	96.22	554.07	chr12:73779227..73779628	0.35	2.07	chr12:73715766..73794428	0.69	0.02
Hif1a	96.22	554.07	chr12:73779591..73779992	0.09	0.89	chr12:73715766..73794428	0.1	0.77
Hif1a	96.22	554.07	chr12:73790351..73790752	0.1	0.45	chr12:73715766..73794428	0.81	0
Hif1a	96.22	554.07	chr12:73790843..73791244	0	0.06	chr12:73715766..73794428	0.62	0.04
Hif1a	96.22	554.07	chr12:73880378..73880779	0	6.53	chr12:73870564..73905455	0.03	0.93
Higd1a	35.03	93.15	chr9:120709199..120709600	0.4	0.68		0.37	0.26
Higd1a	35.03	93.15	chr9:120866760..120867161	0.05	0.81		0.31	0.35
Higd1a	35.03	93.15	chr9:121313564..121313965	0.14	0.6		0.06	0.85
Higd1a	35.03	93.15	chr9:121599516..121599917	0.03	0.14		0.53	0.09
Higd1a	35.03	93.15	chr9:121677711..121678112	0.1	0.17		0.26	0.44
Higd1a	35.03	93.15	chr9:123482721..123483122	0	0.18		0.01	0.97
Higd1a	35.03	93.15	chr9:123760174..123760575	0.1	2.82		0.47	0.14
Higd1a	35.03	93.15	chr9:123769409..123769810	0.49	5.25		0.24	0.49
Higd1a	35.03	93.15	chr9:123770478..123770879	0	0.49		0.37	0.26
Higd1a	35.03	93.15	chr9:123847537..123847938	0	0.38		0.75	0.01
Higd1a	35.03	93.15	chr9:123936583..123936984	0	0.14		0.66	0.03
Higd1a	35.03	93.15	chr9:124141838..124142239	0.26	1.4		0.23	0.5
Higd1a	35.03	93.15	chr9:124143699..124144100	0.35	1.47	chr9:124143605..124146824	0.67	0.02
Higd1a	35.03	93.15	chr9:124145917..124146318	0.15	0.84	chr9:124143605..124146824	0.31	0.35
Hilpda	13.91	705.96	chr6:29245811..29246212	0.05	2.58		0.87	0
Hilpda	13.91	705.96	chr6:29246505..29246906	0	2.13		0.81	0
Hilpda	13.91	705.96	chr6:29247085..29247486	0.1	1.99		0.66	0.03
Hilpda	13.91	705.96	chr6:29248364..29248765	0.1	4.77		0.92	0
Hilpda	13.91	705.96	chr6:29264325..29264726	0.03	1.24		0.51	0.11
Hivep1	5.63	52.67	chr13:41788113..41788514	0	0.12		0.4	0.22
Hivep1	5.63	52.67	chr13:42244281..42244682	0	1.08	chr13:42244288..42262608	0.76	0.01
Hivep1	5.63	52.67	chr13:42245593..42245994	0	3.76	chr13:42244288..42262608	0.57	0.07
Hivep1	5.63	52.67	chr13:42246537..42246938	0	0.81	chr13:42244288..42262608	0.04	0.91
Hivep1	5.63	52.67	chr13:42248616..42249017	0	1.67	chr13:42244288..42262608	0.42	0.19
Hivep1	5.63	52.67	chr13:42253813..42254214	0	0.15	chr13:42244288..42262608	0.51	0.11
Hivep1	5.63	52.67	chr13:42258464..42258865	0	0.6	chr13:42244288..42262608	0.5	0.12
Hivep1	5.63	52.67	chr13:42262323..42262724	0	0.47	chr13:42244288..42262608	0.36	0.28
Hivep1	5.63	52.67	chr13:42292895..42293296	0	0.2		0.47	0.14
Hivep2	1.93	27.17	chr10:13982801..13983202	0.16	0.11		0.41	0.21
Hivep2	1.93	27.17	chr10:14018655..14019056	0.05	0.21	chr10:14017592..14055937	0.64	0.03
Hivep2	1.93	27.17	chr10:14385693..14386094	0.1	1.11		0.79	0
Hk1	51.88	151.62	chr10:62066255..62066656	0	1.17		0.61	0.05
Hk1	51.88	151.62	chr10:62313618..62314019	0.03	0.14		0.36	0.27
Hk1	51.88	151.62	chr10:62323740..62324141	0	0.48		0.65	0.03
Hk1	51.88	151.62	chr10:62336547..62336948	0.1	0.09		0.41	0.21
Hk1	51.88	151.62	chr10:62338649..62339050	0	0.85		0.68	0.02
Hk1	51.88	151.62	chr10:62339215..62339616	0.03	1.47		0.74	0.01
Hk1	51.88	151.62	chr10:62502196..62502597	0.03	0.57	chr10:62501014..62509591	0.46	0.16
Hk1	51.88	151.62	chr10:62503832..62504233	0.13	2.7	chr10:62501014..62509591	0.68	0.02
Hk1	51.88	151.62	chr10:62506227..62506628	0.14	1.18	chr10:62501014..62509591	0.49	0.13
Hk1	51.88	151.62	chr10:62541537..62541938	0.03	0.09	chr10:62524564..62563739	0.54	0.09
Hk2	30.41	310.15	chr6:82750463..82750864	0	0.11		0.05	0.88
Hk2	30.41	310.15	chr6:82854364..82854765	0	0.26	chr6:82797321..82882098	0.44	0.17
Hk3	77.93	284.96	chr13:54809062..54809463	0	0.25		0.71	0.01
Hk3	77.93	284.96	chr13:54818739..54819140	0.09	0.44		0.45	0.16
Hk3	77.93	284.96	chr13:55016581..55016982	0.24	3.66		0.63	0.04
Hk3	77.93	284.96	chr13:55018451..55018852	0.83	8.87		0.73	0.02
Hk3	77.93	284.96	chr13:55190182..55190583	1.62	0.92		0.48	0.14
Hmgcr	25.27	85.62
Hmgcs1	41.04	123.61
Hmgn5	6.25	23.37
Hmox1	550.51	3434.82
Hnrnpab	177.69	313.01	chr11:51832496..51832897	0.17	1.74		0.87	0
Hnrnpab	177.69	313.01	chr11:51833422..51833823	0.22	2.5		0.95	0
Hnrnpab	177.69	313.01	chr11:51855201..51855602	0.08	0.06		0.55	0.08
Hnrnpab	177.69	313.01	chr11:51916638..51917039	2.52	1.07	chr11:51911429..51939178	0.24	0.49
Hnrnpab	177.69	313.01	chr11:53299371..53299772	0.16	0.5		0.33	0.33
Hnrnph2	67.94	152.79
Hnrnph3	18.45	50.26
Hnrnpll	36.42	80.45	chr17:79754941..79755342	0	0.17		0.58	0.06
Hnrnpll	36.42	80.45	chr17:79781874..79782275	0	0.27		0.65	0.03
Hnrnpll	36.42	80.45	chr17:80083187..80083588	0.05	0		0.32	0.33
Hnrnpll	36.42	80.45	chr17:80112505..80112906	0.25	0.32		0.33	0.32
Hnrnpll	36.42	80.45	chr17:80113493..80113894	0.05	0		0.35	0.29
Hnrnpll	36.42	80.45	chr17:80173683..80174084	0	0.09		0.5	0.12
Hnrnpm	67.69	134.46	chr17:33903964..33904365	0.11	0.71	chr17:33890594..33956043	0.79	0
Homer1	3.66	17.55
Hook2	11.24	13.65
Hsd17b12	116.6	259.68	chr2:93458693..93459094	0.19	0.43		0.3	0.37
Hsd17b12	116.6	259.68	chr2:94288127..94288528	0	0		0.12	0.72
Hsp90ab1	840.63	1456.94
Hspa1a	2.04	30.75	chr17:34347539..34347940	0.1	0.95		0.09	0.78
Hspa1a	2.04	30.75	chr17:34347896..34348297	0.41	2		0.73	0.01
Hspa1a	2.04	30.75	chr17:35197194..35197595	0.1	0.89	chr17:35164049..35220092	0.66	0.03
Hspa1a	2.04	30.75	chr17:35208222..35208623	0	2.38	chr17:35164049..35220092	0.71	0.01
Hspa1a	2.04	30.75	chr17:35209769..35210170	0.18	3.93	chr17:35164049..35220092	0.91	0
Hspa1a	2.04	30.75	chr17:35210219..35210620	0.88	10.85	chr17:35164049..35220092	0.8	0.01
Hspa1a	2.04	30.75	chr17:35215126..35215527	0.05	0.22	chr17:35164049..35220092	0.51	0.11
Hspa1b	0.84	6.46	chr17:34347896..34348297	0.41	2		0.29	0.38
Hspa1b	0.84	6.46	chr17:35197194..35197595	0.1	0.89	chr17:35164049..35220092	0.42	0.2
Hspa1b	0.84	6.46	chr17:35208222..35208623	0	2.38	chr17:35164049..35220092	0.35	0.3
Hspa1b	0.84	6.46	chr17:35209769..35210170	0.18	3.93	chr17:35164049..35220092	0.58	0.06
Hspa1b	0.84	6.46	chr17:35210219..35210620	0.88	10.85	chr17:35164049..35220092	0.49	0.13
Hspa1b	0.84	6.46	chr17:35215126..35215527	0.05	0.22	chr17:35164049..35220092	0.35	0.29
Hspa4l	11.73	45.32	chr3:41467799..41468200	0	0		0.01	0.97
Hspa4l	11.73	45.32	chr3:41552792..41553193	0.05	0.11		0.24	0.48
Hspa5	402.91	793.98
Hspa9	119.53	219.09
Hspd1	52.28	68.83
Hsph1	17.74	20.31
Htr2a	0.04	7.91	chr14:73838874..73839275	0.22	0.56		0.62	0.04
Htr2a	0.04	7.91	chr14:74369681..74370082	0	0.43		0.27	0.43
Htr2a	0.04	7.91	chr14:74373063..74373464	0.03	0.23		0.24	0.48
Htr2a	0.04	7.91	chr14:74678139..74678540	0	0.06		0.31	0.35
Htr2a	0.04	7.91	chr14:74697164..74697565	0	0.2		0.55	0.08
Htr2a	0.04	7.91	chr14:74736826..74737227	0.1	0.29		0.62	0.04
Htr2a	0.04	7.91	chr14:75034185..75034586	0	0.14	chr14:74983111..75075646	0.24	0.48
Htra4	0.08	17.76	chr8:25027994..25028395	0.05	0.6	chr8:25001676..25119844	0.54	0.09
Htra4	0.08	17.76	chr8:25069973..25070374	0.19	0.37	chr8:25001676..25119844	0.77	0.01
Htra4	0.08	17.76	chr8:25105472..25105873	0	0.17	chr8:25001676..25119844	0.71	0.01
Hvcn1	54.79	100.35	chr5:122219498..122219899	0.03	0.06		0.38	0.25
Hvcn1	54.79	100.35	chr5:122220115..122220516	0	0.06		0.15	0.67
Hvcn1	54.79	100.35	chr5:122778416..122778817	0.05	0.11		0.12	0.73
Icam1	145.63	897.18	chr9:21135945..21136346	0.05	0.22	chr9:21125301..21168740	0.06	0.86
Icam1	145.63	897.18	chr9:21136418..21136819	0	0.35	chr9:21125301..21168740	0.49	0.13
Icam1	145.63	897.18	chr9:21235313..21235714	0.74	6.64		0.25	0.47
Icam1	145.63	897.18	chr9:21361100..21361501	0.09	1.58		0.46	0.15
Id2	275.59	3075.23	chr12:24786414..24786815	0	0.17		0.26	0.45
Id2	275.59	3075.23	chr12:25098709..25099110	1.91	5.53		0.5	0.12
Id2	275.59	3075.23	chr12:25099301..25099702	0.48	0.75		0.22	0.52
Id2	275.59	3075.23	chr12:25143505..25143906	0	0.83	chr12:25143333..25223909	0.26	0.45
Id2	275.59	3075.23	chr12:25189036..25189437	0.78	1.45	chr12:25143333..25223909	0.46	0.16
Id2	275.59	3075.23	chr12:25190326..25190727	0.53	1.44	chr12:25143333..25223909	0.7	0.02
Id2	275.59	3075.23	chr12:25207722..25208123	0.43	4.83	chr12:25143333..25223909	0.45	0.17
Id2	275.59	3075.23	chr12:25208807..25209208	0.46	2.99	chr12:25143333..25223909	0.29	0.38
Id2	275.59	3075.23	chr12:25213821..25214222	0.77	1.65	chr12:25143333..25223909	0.28	0.4
Id2	275.59	3075.23	chr12:25295775..25296176	0.16	1.59	chr12:25281422..25356922	0.73	0.01
Id2	275.59	3075.23	chr12:25299579..25299980	0	0.77	chr12:25281422..25356922	0.81	0
Id2	275.59	3075.23	chr12:25303455..25303856	0	1.21	chr12:25281422..25356922	0.36	0.27
Id2	275.59	3075.23	chr12:25339708..25340109	0.06	1.07	chr12:25281422..25356922	0.12	0.73
Id2	275.59	3075.23	chr12:25378049..25378450	0	0.53	chr12:25369340..25399142	0.42	0.2
Ier2	74.31	204.43
Ier3	214.86	3614.09
Ifi204	51.21	130.35	chr1:173441352..173441753	0.03	0.24		0.47	0.14
Ifi205	3.83	454.65
Ifi35	77.32	227.44	chr11:100931558..100931959	0.25	0.92		0.6	0.05
Ifi35	77.32	227.44	chr11:100938111..100938512	0.15	1		0.36	0.28
Ifi47	151.62	1132.19	chr11:49083212..49083613	0	0.11		0.67	0.02
Ifi47	151.62	1132.19	chr11:49098806..49099207	0.03	0.71		0.66	0.03
Ifih1	51.12	315.37	chr2:62648663..62649064	0	1.62		0.8	0
Ifih1	51.12	315.37	chr2:62680964..62681365	0.21	0.38		0.78	0
Ifit1	109.38	1062.95	chr19:34442107..34442508	0	0.05	chr19:34402631..34451407	0.56	0.07
Ifit1	109.38	1062.95	chr19:34444780..34445181	0.1	1.05	chr19:34402631..34451407	0.38	0.25
Ifit1	109.38	1062.95	chr19:34552856..34553257	0.29	1.82	chr19:34500869..34583689	0.46	0.16
Ifit1	109.38	1062.95	chr19:34553508..34553909	0.33	1.22	chr19:34500869..34583689	0.51	0.11
Ifnb1	0	3.71	chr4:88215458..88215859	0	0.27		0.67	0.02
Ifrd1	62.24	862.12	chr12:40381184..40381585	0.13	1.05		0.1	0.78
Igf2bp2	0.93	9.61	chr16:21590770..21591171	0.16	0.49		0.78	0
Igf2bp2	0.93	9.61	chr16:21595618..21596019	0.74	2.03		0.73	0.01
Igf2bp2	0.93	9.61	chr16:21641985..21642386	0.29	0.42		0.26	0.44
Igf2bp2	0.93	9.61	chr16:21692727..21693128	0.54	3.22		0.53	0.09
Igf2bp2	0.93	9.61	chr16:22097592..22097993	0.13	0.06	chr16:22095708..22145542	0.58	0.06
Igf2bp2	0.93	9.61	chr16:22108175..22108576	0.13	0.54	chr16:22095708..22145542	0.47	0.15
Igf2bp2	0.93	9.61	chr16:22116910..22117311	0	1.86	chr16:22095708..22145542	0.43	0.19
Igf2bp2	0.93	9.61	chr16:22118036..22118437	0.03	0.18	chr16:22095708..22145542	0.3	0.37
Igf2bp2	0.93	9.61	chr16:22119548..22119949	0.81	2.29	chr16:22095708..22145542	0.98	0
Igf2bp2	0.93	9.61	chr16:22124307..22124708	0.06	1.16	chr16:22095708..22145542	0.66	0.03
Igfbp7	4.87	16.29	chr5:77357639..77358040	0.03	0.42		0.26	0.45
Igsf6	175.86	474.66	chr7:121072510..121072911	1.88	2.37		0.18	0.59
Iigp1	0	3.22
Ikbkg	21.64	54.8	chrX:73964343..73964744	0.85	0.17		0.09	0.79
Ikbkg	21.64	54.8	chrX:73999218..73999619	0.05	0.12		0.08	0.83
Il10	2.03	201.45
Il12a	0	55.11	chr3:68556944..68557345	0	0.49		0.43	0.19
Il12a	0	55.11	chr3:68633525..68633926	0	1.71		0.68	0.02
Il12a	0	55.11	chr3:68637880..68638281	0	0.77		0.53	0.09
Il12b	0.56	109.25
Il13ra1	3.61	10.36	chrX:36129514..36129915	0.05	0	chrX:36082885..36137242	0.06	0.87
Il15ra	11.8	100.04
Il17ra	31.5	274.74	chr6:120082852..120083253	0	0.12		0.35	0.29
Il17ra	31.5	274.74	chr6:120453096..120453497	0	0.8		0.84	0
Il17ra	31.5	274.74	chr6:120454624..120455025	0.1	0.65		0.29	0.38
Il17ra	31.5	274.74	chr6:120466638..120467039	0	0.2		0.49	0.12
Il1a	1.51	1799.61	chr2:128312549..128312950	0	0.11		0.55	0.08
Il1a	1.51	1799.61	chr2:128318978..128319379	0	0.16		0.47	0.14
Il1a	1.51	1799.61	chr2:128320412..128320813	0	0.33		0.29	0.38
Il1a	1.51	1799.61	chr2:128389976..128390377	0	0.22	chr2:128355361..128393878	0.71	0.02
Il1a	1.51	1799.61	chr2:128391896..128392297	0.08	0.16	chr2:128355361..128393878	0.33	0.32
Il1a	1.51	1799.61	chr2:128413010..128413411	0	0.16	chr2:128412212..128499025	0.71	0.01
Il1a	1.51	1799.61	chr2:128467477..128467878	0	0.54	chr2:128412212..128499025	0.79	0
Il1a	1.51	1799.61	chr2:129263028..129263429	0	0.11		0.42	0.2
Il1a	1.51	1799.61	chr2:129319955..129320356	0	1.06	chr2:129297176..129338882	0.89	0
Il1a	1.51	1799.61	chr2:129330649..129331050	0	1.31	chr2:129297176..129338882	0.9	0
Il1a	1.51	1799.61	chr2:129338243..129338644	0.05	1.42	chr2:129297176..129338882	0.72	0.01
Il1a	1.51	1799.61	chr2:129410351..129410752	0	2.09	chr2:129360005..129410870	0.62	0.04
Il1a	1.51	1799.61	chr2:129489895..129490296	0.8	2.19		0.71	0.02
Il1a	1.51	1799.61	chr2:129504457..129504858	0	0.25		0.42	0.2
Il1a	1.51	1799.61	chr2:129587995..129588396	0.24	0.44	chr2:129532486..129615219	0.62	0.04
Il1b	278.8	9004.58	chr2:128320412..128320813	0	0.33		0.25	0.45
Il1b	278.8	9004.58	chr2:128389976..128390377	0	0.22	chr2:128355361..128393878	0.59	0.06
Il1b	278.8	9004.58	chr2:128413010..128413411	0	0.16	chr2:128412212..128499025	0.65	0.03
Il1b	278.8	9004.58	chr2:128467477..128467878	0	0.54	chr2:128412212..128499025	0.64	0.03
Il1b	278.8	9004.58	chr2:129263028..129263429	0	0.11		0.19	0.57
Il1b	278.8	9004.58	chr2:129319955..129320356	0	1.06	chr2:129297176..129338882	0.66	0.03
Il1b	278.8	9004.58	chr2:129330649..129331050	0	1.31	chr2:129297176..129338882	0.69	0.02
Il1b	278.8	9004.58	chr2:129338243..129338644	0.05	1.42	chr2:129297176..129338882	0.63	0.04
Il1b	278.8	9004.58	chr2:129410351..129410752	0	2.09	chr2:129360005..129410870	0.48	0.14
Il1b	278.8	9004.58	chr2:129489895..129490296	0.8	2.19		0.65	0.03
Il1b	278.8	9004.58	chr2:129504457..129504858	0	0.25		0.25	0.46
Il1f6	0.04	7.07	chr2:24304532..24304933	0	1.44	chr2:24295006..24367810	0.65	0.03
Il1f6	0.04	7.07	chr2:24311644..24312045	0.2	1.91	chr2:24295006..24367810	0.39	0.23
Il1f6	0.04	7.07	chr2:24315469..24315870	0.03	0.26	chr2:24295006..24367810	0.63	0.04
Il1f6	0.04	7.07	chr2:24341391..24341792	0.32	4.66	chr2:24295006..24367810	0.76	0.01
Il1f6	0.04	7.07	chr2:24777363..24777764	0	0.39		0.1	0.76
Il1f9	0.76	34.79	chr2:24304532..24304933	0	1.44	chr2:24295006..24367810	0.79	0
Il1f9	0.76	34.79	chr2:24311644..24312045	0.2	1.91	chr2:24295006..24367810	0.13	0.71
Il1f9	0.76	34.79	chr2:24315469..24315870	0.03	0.26	chr2:24295006..24367810	0.42	0.2
Il1f9	0.76	34.79	chr2:24341391..24341792	0.32	4.66	chr2:24295006..24367810	0.61	0.05
Il1f9	0.76	34.79	chr2:24777363..24777764	0	0.39		0.21	0.54
Il1rl2	0.39	0.43
Il1rn	75.95	8405.12	chr2:24304532..24304933	0	1.44	chr2:24295006..24367810	0.77	0.01
Il1rn	75.95	8405.12	chr2:24311644..24312045	0.2	1.91	chr2:24295006..24367810	0.21	0.53
Il1rn	75.95	8405.12	chr2:24315469..24315870	0.03	0.26	chr2:24295006..24367810	0.17	0.62
Il1rn	75.95	8405.12	chr2:24341391..24341792	0.32	4.66	chr2:24295006..24367810	0.63	0.04
Il1rn	75.95	8405.12	chr2:24777363..24777764	0	0.39		0.66	0.03
Il23a	0	3.93	chr10:128780928..128781329	0	0.06		0.09	0.8
Il27	0.24	627.04	chr7:126593766..126594167	0.06	1.23	chr7:126565746..126607357	0.38	0.25
Il27	0.24	627.04	chr7:126597515..126597916	0.05	0.28	chr7:126565746..126607357	0.69	0.02
Il27	0.24	627.04	chr7:126603574..126603975	0	0.17	chr7:126565746..126607357	0.58	0.06
Il4i1	1.5	16.57
Il6	0.52	1780.98	chr5:29730917..29731318	0.3	0.55		0.41	0.2
Il6	0.52	1780.98	chr5:29861451..29861852	0.03	1.53		0.49	0.13
Il6	0.52	1780.98	chr5:29880031..29880432	0	0.22		0.5	0.12
Il6	0.52	1780.98	chr5:29948251..29948652	0	0.26		0.73	0.01
Il7r	90.27	221.76	chr15:9524112..9524513	0	0.23		0.5	0.11
Il7r	90.27	221.76	chr15:9526756..9527157	0	0.09		0.32	0.33
Il7r	90.27	221.76	chr15:9535223..9535624	0	0		0.3	0.37
Il7r	90.27	221.76	chr15:9554300..9554701	0	1.54		0.5	0.12
Il7r	90.27	221.76	chr15:9570018..9570419	0	0.06		0.2	0.56
Ilf3	22.77	52.53	chr9:20943362..20943763	0.11	0		0.44	0.18
Ilf3	22.77	52.53	chr9:20944748..20945149	0	0.36		0.56	0.08
Ilf3	22.77	52.53	chr9:20946078..20946479	0.2	0.17		0.06	0.86
Ilf3	22.77	52.53	chr9:20997140..20997541	0.84	0.44	chr9:20996571..21036508	0.57	0.07
Ilf3	22.77	52.53	chr9:21135945..21136346	0.05	0.22	chr9:21125301..21168740	0.59	0.06
Ilf3	22.77	52.53	chr9:21235313..21235714	0.74	6.64		0.42	0.2
Ilf3	22.77	52.53	chr9:21316710..21317111	0	0.06		0.5	0.12
Ilf3	22.77	52.53	chr9:21321564..21321965	0	0.09		0.36	0.28
Ilf3	22.77	52.53	chr9:21329893..21330294	0	0.15		0.51	0.11
Ilf3	22.77	52.53	chr9:21361100..21361501	0.09	1.58		0.26	0.45
Impact	54.66	144.06
Inhba	0.04	261.15	chr13:15992457..15992858	0	0.05		0.54	0.09
Ino80	14.08	24.42	chr2:119266876..119267277	0.11	0.94		0.33	0.32
Insig1	70.06	284.02	chr5:28063999..28064400	0	0.27		0.67	0.02
Insig2	6.04	11.46
Insl6	17.05	59.19	chr19:29150090..29150491	0	0.17	chr19:29126488..29189256	0.1	0.77
Insl6	17.05	59.19	chr19:29252847..29253248	0.36	3.99	chr19:29201652..29256841	0.53	0.09
Insl6	17.05	59.19	chr19:29253796..29254197	0.1	2.27	chr19:29201652..29256841	0.13	0.71
Insl6	17.05	59.19	chr19:29417846..29418247	0.03	0.44	chr19:29354989..29448568	0.19	0.57
Insl6	17.05	59.19	chr19:29468923..29469324	0	0.31	chr19:29461249..29540485	0.36	0.27
Insl6	17.05	59.19	chr19:29480867..29481268	0	0.95	chr19:29461249..29540485	0.38	0.25
Insl6	17.05	59.19	chr19:29493287..29493688	0	2.23	chr19:29461249..29540485	0.3	0.37
Insl6	17.05	59.19	chr19:29496276..29496677	0.55	3.02	chr19:29461249..29540485	0.38	0.25
Insl6	17.05	59.19	chr19:29496846..29497247	0.23	1.67	chr19:29461249..29540485	0.29	0.39
Insl6	17.05	59.19	chr19:29497874..29498275	0.57	1.27	chr19:29461249..29540485	0.43	0.18
Insl6	17.05	59.19	chr19:29500324..29500725	0.36	2.7	chr19:29461249..29540485	0.73	0.02
Ints12	36.8	72.34	chr3:133542067..133542468	0.3	1.19		0.36	0.27
Intu	2.42	5.55
Ipo5	92.02	253.56
Iqgap1	308.48	637.73	chr7:80417634..80418035	0	0.38	chr7:80416878..80474337	0.71	0.01
Iqgap1	308.48	637.73	chr7:80419271..80419672	0	0.18	chr7:80416878..80474337	0.18	0.59
Iqgap1	308.48	637.73	chr7:80426321..80426722	0.45	0.11	chr7:80416878..80474337	0.15	0.67
Iqgap1	308.48	637.73	chr7:80500918..80501319	0.16	0.97		0.8	0
Iqgap1	308.48	637.73	chr7:80774208..80774609	0.03	1.12	chr7:80753807..80789884	0.66	0.03
Iqgap1	308.48	637.73	chr7:80774839..80775240	0.11	0.11	chr7:80753807..80789884	0.27	0.43
Iqgap1	308.48	637.73	chr7:80775197..80775598	0.19	0.51	chr7:80753807..80789884	0.67	0.02
Iqgap1	308.48	637.73	chr7:80779316..80779717	0.63	2.18	chr7:80753807..80789884	0.93	0
Iqgap1	308.48	637.73	chr7:80789074..80789475	0.06	0.15	chr7:80753807..80789884	0.66	0.03
Iqgap1	308.48	637.73	chr7:80828488..80828889	0.13	0.49	chr7:80828439..80865063	0.62	0.04
Iqgap1	308.48	637.73	chr7:80832978..80833379	0.06	0.09	chr7:80828439..80865063	0.39	0.23
Iqgap1	308.48	637.73	chr7:80835195..80835596	0	0.82	chr7:80828439..80865063	0.59	0.06
Iqgap1	308.48	637.73	chr7:80838274..80838675	0.36	0.47	chr7:80828439..80865063	0.74	0.01
Irak2	54.17	183.51	chr6:113644872..113645273	0.22	2.51	chr6:113623913..113704389	0.18	0.6
Irak2	54.17	183.51	chr6:113654111..113654512	0.67	2.01	chr6:113623913..113704389	0.48	0.14
Irak2	54.17	183.51	chr6:113655051..113655452	0.64	1.78	chr6:113623913..113704389	0.28	0.4
Irak2	54.17	183.51	chr6:113660389..113660790	0.53	9.88	chr6:113623913..113704389	0.55	0.09
Irak2	54.17	183.51	chr6:113661042..113661443	0.44	1.78	chr6:113623913..113704389	0.46	0.15
Irak2	54.17	183.51	chr6:113661434..113661835	0.17	1.37	chr6:113623913..113704389	0.63	0.04
Irf1	169.31	1099.76
Irf8	150.87	370.26	chr8:120686100..120686501	0.42	0.05	chr8:120682682..120728413	0.43	0.19
Irf8	150.87	370.26	chr8:120697504..120697905	1.6	0.54	chr8:120682682..120728413	0.61	0.05
Irf8	150.87	370.26	chr8:120725274..120725675	0.15	0.42	chr8:120682682..120728413	0.55	0.08
Irf8	150.87	370.26	chr8:120750096..120750497	0.18	0.36		0.68	0.02
Irf8	150.87	370.26	chr8:120763309..120763710	0	0		0.08	0.83
Irf8	150.87	370.26	chr8:121585377..121585778	1.45	0.63		0.53	0.09
Irf8	150.87	370.26	chr8:121792195..121792596	0.93	0		0.11	0.75
Irg1	477.19	17287.8	chr14:103011772..103012173	0	0.24		0.66	0.03
Irg1	477.19	17287.8	chr14:103012313..103012714	0.24	1.68		0.44	0.18
Irg1	477.19	17287.8	chr14:103014778..103015179	0	4.71		0.84	0
Irg1	477.19	17287.8	chr14:103015885..103016286	0.05	3.13		0.51	0.11
Irg1	477.19	17287.8	chr14:103032817..103033218	0.05	0.35		0.48	0.14
Irg1	477.19	17287.8	chr14:103033398..103033799	0.93	13.35	chr14:103033318..103110163	0.46	0.15
Irg1	477.19	17287.8	chr14:103034101..103034502	0.08	1.34	chr14:103033318..103110163	0.22	0.51
Irg1	477.19	17287.8	chr14:103037012..103037413	1.48	36.68	chr14:103033318..103110163	0.59	0.06
Irg1	477.19	17287.8	chr14:103039353..103039754	0.05	4.89	chr14:103033318..103110163	0.77	0.01
Irgm1	128.05	661.95	chr11:49083212..49083613	0	0.11		0.67	0.02
Irgm1	128.05	661.95	chr11:49098806..49099207	0.03	0.71		0.53	0.09
Irs2	10.95	42.6	chr8:10705933..10706334	0.42	0.09		0.27	0.42
Irs2	10.95	42.6	chr8:11038717..11039118	0	0.18		0.42	0.2
Irs2	10.95	42.6	chr8:11098370..11098771	0	0		0.5	0.12
Isg15	44.17	276.72
Ist1	33.47	69.96
Isy1	22.21	38.05
Itga5	39.8	153.74	chr15:103357906..103358307	0.31	0.64	chr15:103310233..103402750	0.24	0.48
Itga5	39.8	153.74	chr15:103367563..103367964	0	0.61	chr15:103310233..103402750	0.67	0.02
Itga5	39.8	153.74	chr15:103370485..103370886	0.29	0.76	chr15:103310233..103402750	0.64	0.03
Itga5	39.8	153.74	chr15:103376777..103377178	0.08	0.38	chr15:103310233..103402750	0.73	0.01
Itga5	39.8	153.74	chr15:103382041..103382442	0.15	0.58	chr15:103310233..103402750	0.66	0.03
Itga5	39.8	153.74	chr15:103393541..103393942	0.68	1.99	chr15:103310233..103402750	0.02	0.97
Itgav	105.79	198.9	chr2:83705795..83706196	0.18	0.8	chr2:83700642..83729807	0.56	0.07
Itgax	106.89	405.86	chr7:128089097..128089498	1.17	1.38	chr7:128089042..128139812	0.25	0.45
Itgax	106.89	405.86	chr7:128132132..128132533	0.16	0.63	chr7:128089042..128139812	0.57	0.06
Itgax	106.89	405.86	chr7:128208238..128208639	0.13	0.17		0.77	0.01
Itgax	106.89	405.86	chr7:128209669..128210070	0.87	1.45		0.46	0.16
Itgb1	241.69	430.77	chr8:127829650..127830051	0.09	0.25		0.51	0.11
Itgb1	241.69	430.77	chr8:128078709..128079110	0.28	0.06		0.5	0.12
Itgb1	241.69	430.77	chr8:128167931..128168332	0.45	0.42		0.45	0.17
Itgb1	241.69	430.77	chr8:128171049..128171450	0.1	0.06		0.26	0.45
Itgb1	241.69	430.77	chr8:128202494..128202895	0.05	0.52		0.35	0.29
Itgb1	241.69	430.77	chr8:128212267..128212668	0	0		0.51	0.11
Itgb1	241.69	430.77	chr8:128235570..128235971	0.05	0.16		0.5	0.12
Itgb1	241.69	430.77	chr8:128417746..128418147	0	1.07		0.63	0.04
Itgb1	241.69	430.77	chr8:128447248..128447649	0.06	0		0.2	0.56
Itgb1	241.69	430.77	chr8:128449465..128449866	0.09	0.54		0.4	0.22
Itgb1	241.69	430.77	chr8:128478948..128479349	0	0		0.2	0.56
Itgb1	241.69	430.77	chr8:128486729..128487130	0.19	0.11		0.68	0.02
Itgb1	241.69	430.77	chr8:128654732..128655133	0.58	0.11		0.69	0.02
Itgb1	241.69	430.77	chr8:128680542..128680943	0.57	1.88		0.59	0.06
Itgb8	0.24	36.74	chr12:119028194..119028595	0	0.3		0.62	0.04
Itgb8	0.24	36.74	chr12:119069751..119070152	0	0.85	chr12:119069748..119114342	0.9	0
Itgb8	0.24	36.74	chr12:119070448..119070849	0.03	3.06	chr12:119069748..119114342	0.78	0
Itgb8	0.24	36.74	chr12:119106276..119106677	0	0.35	chr12:119069748..119114342	0.8	0
Itgb8	0.24	36.74	chr12:119113540..119113941	0.03	0.55	chr12:119069748..119114342	0.38	0.25
Itgb8	0.24	36.74	chr12:119113870..119114271	0	0.45	chr12:119069748..119114342	0.52	0.1
Itgb8	0.24	36.74	chr12:119139486..119139887	0	2.26	chr12:119138418..119170550	0.83	0
Itgb8	0.24	36.74	chr12:119146467..119146868	0	1.5	chr12:119138418..119170550	0.83	0
Itgb8	0.24	36.74	chr12:119157100..119157501	0.05	0.55	chr12:119138418..119170550	0.53	0.09
Itgb8	0.24	36.74	chr12:119164136..119164537	0	1.51	chr12:119138418..119170550	0.63	0.04
Itgb8	0.24	36.74	chr12:119207071..119207472	0	1.08		0.69	0.02
Itgb8	0.24	36.74	chr12:119210609..119211010	0	0.62		0.84	0
Itgb8	0.24	36.74	chr12:119230567..119230968	0.05	0.5		0.72	0.01
Itgb8	0.24	36.74	chr12:119398180..119398581	0	0.46		0.51	0.11
Jag1	6.81	43.7	chr2:136911897..136912298	0	0.22		0.14	0.67
Jag1	6.81	43.7	chr2:136916141..136916542	0	0.79		0.39	0.23
Jag1	6.81	43.7	chr2:136919360..136919761	0.4	1.07		0.22	0.52
Jag1	6.81	43.7	chr2:136920866..136921267	0.08	0.33		0.1	0.76
Jag1	6.81	43.7	chr2:136936387..136936788	0.21	0.28		0.02	0.96
Jag1	6.81	43.7	chr2:137114619..137115020	0.1	0.39		0.02	0.96
Jak1	88.84	163.32
Jak2	47.91	461.54	chr19:29150090..29150491	0	0.17	chr19:29126488..29189256	0.4	0.22
Jak2	47.91	461.54	chr19:29176475..29176876	0.05	1.23	chr19:29126488..29189256	0.82	0
Jak2	47.91	461.54	chr19:29252847..29253248	0.36	3.99	chr19:29201652..29256841	0.35	0.3
Jak2	47.91	461.54	chr19:29253796..29254197	0.1	2.27	chr19:29201652..29256841	0.58	0.07
Jak2	47.91	461.54	chr19:29371827..29372228	0.03	1.28	chr19:29354989..29448568	0.18	0.59
Jak2	47.91	461.54	chr19:29462495..29462896	0.13	0.28	chr19:29461249..29540485	0.23	0.49
Jak2	47.91	461.54	chr19:29463569..29463970	0.25	1.39	chr19:29461249..29540485	0.13	0.7
Jak2	47.91	461.54	chr19:29466721..29467122	0	0.27	chr19:29461249..29540485	0.4	0.22
Jak2	47.91	461.54	chr19:29468923..29469324	0	0.31	chr19:29461249..29540485	0.51	0.11
Jak2	47.91	461.54	chr19:29480867..29481268	0	0.95	chr19:29461249..29540485	0.23	0.49
Jak2	47.91	461.54	chr19:29493287..29493688	0	2.23	chr19:29461249..29540485	0.42	0.2
Jak2	47.91	461.54	chr19:29496276..29496677	0.55	3.02	chr19:29461249..29540485	0.48	0.14
Jak2	47.91	461.54	chr19:29496846..29497247	0.23	1.67	chr19:29461249..29540485	0.13	0.7
Jak2	47.91	461.54	chr19:29497156..29497557	0	0.75	chr19:29461249..29540485	0.56	0.07
Jak2	47.91	461.54	chr19:29497874..29498275	0.57	1.27	chr19:29461249..29540485	0.39	0.23
Jak2	47.91	461.54	chr19:29499098..29499499	1.02	7.5	chr19:29461249..29540485	0.65	0.04
Jak2	47.91	461.54	chr19:29500324..29500725	0.36	2.7	chr19:29461249..29540485	0.41	0.21
Jarid2	74.01	133.91	chr13:43765148..43765549	0.25	0.89	chr13:43765089..43807711	0.65	0.03
Jarid2	74.01	133.91	chr13:43767701..43768102	0.17	0.31	chr13:43765089..43807711	0.75	0.01
[truncated: 2,930 more rows]
