# Supplementary material for: Transcriptionally induced enhancers in the macrophage immune response to Mycobacterium tuberculosis infection
Source: BMC Genomics. 2019 Jan 22;20:71. doi: 10.1186/s12864-019-5450-6 (PMC6341744; doi:10.1186/s12864-019-5450-6)
Supplement: Supplementary file 3 — Table S2. KEGG pathway maps significantly enriched for up-regulated DEGs associated with more than two transcribed enhancers. (XLSX 12 kb) [file 12864_2019_5450_MOESM3_ESM.xlsx]

## Sheet: Table_S2
KEGG pathway map	Map Size	Overlap with query gene list	P-value	FDR
TNF signaling pathway	109	27	1.52e-19	4.08e-17
NF-kappa B signaling pathway	94	21	1.6e-14	2.15e-12
Toll-like receptor signaling pathway	100	21	5.96e-14	5.34e-12
Pertussis	72	18	1.51e-13	1.01e-11
NOD-like receptor signaling pathway	57	16	4.77e-13	2.31e-11
Epstein-Barr virus infection	208	28	5.16e-13	2.31e-11
Chemokine signaling pathway	187	25	1.08e-11	4.13e-10
Influenza A	168	23	4.43e-11	1.49e-09
Measles	136	20	2.24e-10	6.69e-09
Cytokine-cytokine receptor interaction	254	27	3.38e-10	9.08e-09
Leishmaniasis	64	14	5.33e-10	1.3e-08
Viral carcinogenesis	225	25	6.04e-10	1.35e-08
Chagas disease (American trypanosomiasis)	103	17	8.11e-10	1.68e-08
Salmonella infection	78	15	8.82e-10	1.69e-08
Legionellosis	57	13	1.28e-09	2.29e-08
MAPK signaling pathway	252	26	1.37e-09	2.3e-08
Herpes simplex infection	204	23	2.21e-09	3.5e-08
Toxoplasmosis	112	17	3.08e-09	4.6e-08
HIF-1 signaling pathway	105	16	8.45e-09	1.2e-07
Tuberculosis	174	20	1.78e-08	2.39e-07
Proteoglycans in cancer	201	21	4.24e-08	5.43e-07
Jak-STAT signaling pathway	158	18	1.05e-07	1.28e-06
Hepatitis B	144	17	1.41e-07	1.65e-06
Apoptosis	137	16	3.8e-07	4.26e-06
Osteoclast differentiation	125	15	6.16e-07	6.63e-06
Adipocytokine signaling pathway	72	11	1.77e-06	1.84e-05
PI3K-Akt signaling pathway	339	25	1.9e-06	1.89e-05
Prolactin signaling pathway	74	11	2.34e-06	2.25e-05
Insulin signaling pathway	140	15	2.63e-06	2.44e-05
MicroRNAs in cancer	141	15	2.88e-06	2.58e-05
Rheumatoid arthritis	81	11	5.8e-06	5.03e-05
Small cell lung cancer	85	11	9.32e-06	7.84e-05
Platelet activation	120	13	1.07e-05	8.76e-05
Malaria	46	8	1.74e-05	0.000137
HTLV-I infection	276	20	2.57e-05	0.000198
Type II diabetes mellitus	50	8	3.27e-05	0.000244
Hepatitis C	135	13	3.81e-05	0.000277
Hematopoietic cell lineage	83	10	4.45e-05	0.000315
Neurotrophin signaling pathway	122	12	6.11e-05	0.000421
Pathways in cancer	393	24	6.75e-05	0.000454
Endocytosis	277	19	8.51e-05	0.000558
Amoebiasis	109	11	9.74e-05	0.000612
Inflammatory bowel disease (IBD)	58	8	9.78e-05	0.000612
Phagosome	171	14	0.000115	0.000704
Transcriptional misregulation in cancer	172	14	0.000123	0.000733
African trypanosomiasis	33	6	0.000155	0.000904
Estrogen signaling pathway	97	10	0.000168	0.000961
Cocaine addiction	48	7	0.000187	0.00105
Cell adhesion molecules (CAMs)	159	13	0.000203	0.00111
T cell receptor signaling pathway	105	10	0.000322	0.00173
Fc gamma R-mediated phagocytosis	87	9	0.000344	0.00181
Regulation of actin cytoskeleton	215	15	0.000386	0.00199
Prostate cancer	89	9	0.000408	0.00207
B cell receptor signaling pathway	72	8	0.000449	0.00224
Chronic myeloid leukemia	73	8	0.000493	0.00238
Graft-versus-host disease	56	7	0.000494	0.00238
Acute myeloid leukemia	57	7	0.000552	0.0026
Cytosolic DNA-sensing pathway	60	7	0.000755	0.0035
Type I diabetes mellitus	61	7	0.000835	0.00381
Antigen processing and presentation	81	8	0.000991	0.00444
Sphingolipid signaling pathway	122	10	0.00105	0.00464
Non-alcoholic fatty liver disease (NAFLD)	146	11	0.00121	0.00524
Renal cell carcinoma	66	7	0.00134	0.00562
Pancreatic cancer	66	7	0.00134	0.00562
RIG-I-like receptor signaling pathway	67	7	0.00146	0.00605
Hippo signaling pathway	153	11	0.00176	0.00717
FoxO signaling pathway	134	10	0.00213	0.00857
Ubiquitin mediated proteolysis	137	10	0.00251	0.00993
Regulation of lipolysis in adipocytes	57	6	0.00304	0.0119
Rap1 signaling pathway	214	13	0.00316	0.0121
Leukocyte transendothelial migration	119	9	0.0032	0.0121
VEGF signaling pathway	60	6	0.00394	0.0147
cAMP signaling pathway	195	12	0.00404	0.0149
mTOR signaling pathway	61	6	0.00428	0.0156
Focal adhesion	201	12	0.00514	0.0184
Hypertrophic cardiomyopathy (HCM)	84	7	0.00529	0.0187
Ras signaling pathway	228	13	0.00538	0.0188
Dopaminergic synapse	129	9	0.00545	0.0188
Fc epsilon RI signaling pathway	66	6	0.00631	0.0212
Central carbon metabolism in cancer	66	6	0.00631	0.0212
ErbB signaling pathway	87	7	0.0064	0.0212
Circadian rhythm	30	4	0.0065	0.0213
Oxytocin signaling pathway	157	10	0.00658	0.0213
Cholinergic synapse	110	8	0.00671	0.0215
Protein processing in endoplasmic reticulum	166	10	0.00958	0.0303
Prion diseases	34	4	0.0102	0.0318
Allograft rejection	54	5	0.0114	0.0354
Adrenergic signaling in cardiomyocytes	148	9	0.0129	0.0393
Bacterial invasion of epithelial cells	78	6	0.0139	0.0413
Choline metabolism in cancer	101	7	0.014	0.0413
Viral myocarditis	78	6	0.0139	0.0413
AMPK signaling pathway	127	8	0.0152	0.0445
