# Supplementary material for: Transcriptionally induced enhancers in the macrophage immune response to Mycobacterium tuberculosis infection
Source: BMC Genomics. 2019 Jan 22;20:71. doi: 10.1186/s12864-019-5450-6 (PMC6341744; doi:10.1186/s12864-019-5450-6)
Supplement: Supplementary file 8 — Table S4. A full list of non-macrophage mouse samples split by tissue. Tissues with at least ten samples were considered separately, the rest of the samples were combined together into an ‘Others’ category. (XLSX 32 kb) [file 12864_2019_5450_MOESM8_ESM.xlsx]

## Sheet: Table_S4
Cerebellum
1	cerebellar_granule_cells_embryo_E13_biol_rep1_(E13R1).CNhs14143.13532-145G4
2	cerebellar_granule_cells_embryo_E13_biol_rep2_(E13R2).CNhs14144.13533-145G5
3	cerebellar_granule_cells_embryo_E13_biol_rep3_(E13R3).CNhs14146.13534-145G6
4	cerebellar_granule_cells_embryo_E15_biol_rep1_(E15R1).CNhs14162.13535-145G7
5	cerebellar_granule_cells_embryo_E15_biol_rep2_(E15R2).CNhs14163.13536-145G8
6	cerebellar_granule_cells_embryo_E15_biol_rep3_(E15R3).CNhs14164.13537-145G9
7	cerebellar_granule_cells_embryo_E18_biol_rep1_(E18R1).CNhs14165.13538-145H1
8	cerebellar_granule_cells_embryo_E18_biol_rep2_(E18R2).CNhs14166.13539-145H2
9	cerebellar_granule_cells_embryo_E18_biol_rep3_(E13R3).CNhs14167.13540-145H3
10	cerebellum_adult.CNhs10494.15-8B2
11	cerebellum_embryo_E11_biol_rep1_(E11R1).CNhs12956.10114-102E6
12	cerebellum_embryo_E11_biol_rep2_(E11R2).CNhs13002.10126-102F9
13	cerebellum_embryo_E11_biol_rep3_(E11R3).CNhs13014.10138-102H3
14	cerebellum_embryo_E12_biol_rep1_(E12R1).CNhs12957.10115-102E7
15	cerebellum_embryo_E12_biol_rep2_(E12R2).CNhs13003.10127-102G1
16	cerebellum_embryo_E12_biol_rep3_(E12R3).CNhs13015.10139-102H4
17	cerebellum_embryo_E13_biol_rep1_(E13R1).CNhs12958.10116-102E8
18	cerebellum_embryo_E13_biol_rep2_(E13R2).CNhs13004.10128-102G2
19	cerebellum_embryo_E13_biol_rep3_(E13R3).CNhs13016.10140-102H5
20	cerebellum_embryo_E14_biol_rep1_(E14R1).CNhs12960.10117-102E9
21	cerebellum_embryo_E14_biol_rep2_(E14R2).CNhs13005.10129-102G3
22	cerebellum_embryo_E14_biol_rep3_(E14R3).CNhs13017.10141-102H6
23	cerebellum_embryo_E15_biol_rep1_(E15R1).CNhs12961.10118-102F1
24	cerebellum_embryo_E15_biol_rep2_(E15R2).CNhs13006.10130-102G4
25	cerebellum_embryo_E15_biol_rep3_(E15R3).CNhs13018.10142-102H7
26	cerebellum_embryo_E16_biol_rep1_(E16R1).CNhs13000.10119-102F2
27	cerebellum_embryo_E16_biol_rep2_(E16R2).CNhs13007.10131-102G5
28	cerebellum_embryo_E16_biol_rep3_(E16R3).CNhs13019.10143-102H8
29	cerebellum_embryo_E17_biol_rep1_(E17R1).CNhs12818.10120-102F3
30	cerebellum_embryo_E17_biol_rep2_(E17R2).CNhs13008.10132-102G6
31	cerebellum_embryo_E17_biol_rep3_(E17R3).CNhs13020.10144-102H9
32	cerebellum_embryo_E18_biol_rep1_(E18R1).CNhs12962.10121-102F4
33	cerebellum_embryo_E18_biol_rep2_(E18R2).CNhs13009.10133-102G7
34	cerebellum_embryo_E18_biol_rep3_(E18R3).CNhs13021.10145-102I1
35	cerebellum_neonate_N00_biol_rep1_(P0R1).CNhs12963.10122-102F5
36	cerebellum_neonate_N00_biol_rep2_(P0R2).CNhs13010.10134-102G8
37	cerebellum_neonate_N00_biol_rep3_(P0R3).CNhs13022.10146-102I2
38	cerebellum_neonate_N03_biol_rep1_(P3R1).CNhs13001.10123-102F6
39	cerebellum_neonate_N03_biol_rep2_(P3R2).CNhs13011.10135-102G9
40	cerebellum_neonate_N03_biol_rep3_(P3R3).CNhs13024.10147-102I3
41	cerebellum_neonate_N06_biol_rep1_(P6R1).CNhs12819.10124-102F7
42	cerebellum_neonate_N06_biol_rep2_(P6R2).CNhs13012.10136-102H1
43	cerebellum_neonate_N06_biol_rep3_(P6R3).CNhs13025.10148-102I4
44	cerebellum_neonate_N09_biol_rep1_(P9R1).CNhs12820.10125-102F8
45	cerebellum_neonate_N09_biol_rep2_(P9R2).CNhs13013.10137-102H2
46	cerebellum_neonate_N09_biol_rep3_(P9R3).CNhs13026.10149-102I5
47	cerebellum_neonate_N30.CNhs11135.1395-42I2
48	Mouse_Granule_cells_donor1.CNhs12131.11713-123C3
49	Mouse_Granule_cells_donor2.CNhs12357.11731-123E3
50	Mouse_Granule_cells_donor3.CNhs12108.11636-122C7
Embryonic stem cell
1	ES-46C_derived_epistem_cells_biol_rep1.CNhs14123.14375-156B1
2	ES-46C_derived_epistem_cells_biol_rep2.CNhs14124.14376-156B2
3	ES-46C_derived_epistem_cells_biol_rep3.CNhs14125.14377-156B3
4	ES-46C_derived_epistem_cells_neuronal_differentiation_day05_biol_rep1.CNhs14126.14378-156B4
5	ES-46C_derived_epistem_cells_neuronal_differentiation_day14_biol_rep1.CNhs14127.14379-156B5
6	ES-46C_embryonic_stem_cells_neuronal_differentiation_day00_biol_rep1.CNhs14104.14357-155I1
7	ES-46C_embryonic_stem_cells_neuronal_differentiation_day00_biol_rep2.CNhs14109.14362-155I6
8	ES-46C_embryonic_stem_cells_neuronal_differentiation_day01_biol_rep1.CNhs14105.14358-155I2
9	ES-46C_embryonic_stem_cells_neuronal_differentiation_day01_biol_rep2.CNhs14110.14363-155I7
10	ES-46C_embryonic_stem_cells_neuronal_differentiation_day02_biol_rep1.CNhs14106.14359-155I3
11	ES-46C_embryonic_stem_cells_neuronal_differentiation_day02_biol_rep2.CNhs14111.14364-155I8
12	ES-46C_embryonic_stem_cells_neuronal_differentiation_day03_biol_rep1.CNhs14107.14360-155I4
13	ES-46C_embryonic_stem_cells_neuronal_differentiation_day03_biol_rep2.CNhs14112.14365-155I9
14	ES-46C_embryonic_stem_cells_neuronal_differentiation_day04_biol_rep1.CNhs14108.14361-155I5
15	ES-46C_embryonic_stem_cells_neuronal_differentiation_day04_biol_rep2.CNhs14113.14366-156A1
16	ES-Ert2_embryonic_stem_cells_tamoxifen_treated_48hr_biol_rep1.CNhs14101.14354-155H7
17	ES-Ert2_embryonic_stem_cells_tamoxifen_treated_48hr_biol_rep2.CNhs14102.14355-155H8
18	ES-Ert2_embryonic_stem_cells_tamoxifen_treated_48hr_biol_rep3.CNhs14103.14356-155H9
19	ES-Ert2_embryonic_stem_cells_untreated_control_48hr_biol_rep1.CNhs14098.14351-155H4
20	ES-Ert2_embryonic_stem_cells_untreated_control_48hr_biol_rep2.CNhs14099.14352-155H5
21	ES-Ert2_embryonic_stem_cells_untreated_control_48hr_biol_rep3.CNhs14100.14353-155H6
22	ES-OS25_embryonic_stem_cells_aminitin_treatment_for_7hr_biol_rep1.CNhs14094.14348-155H1
23	ES-OS25_embryonic_stem_cells_aminitin_treatment_for_7hr_biol_rep2.CNhs14095.14349-155H2
24	ES-OS25_embryonic_stem_cells_aminitin_treatment_for_7hr_biol_rep3.CNhs14097.14350-155H3
25	ES-OS25_embryonic_stem_cells_DMSO_control_biol_rep1.CNhs14085.14339-155G1
26	ES-OS25_embryonic_stem_cells_DMSO_control_biol_rep2.CNhs14086.14340-155G2
27	ES-OS25_embryonic_stem_cells_DMSO_control_biol_rep3.CNhs14087.14341-155G3
28	ES-OS25_embryonic_stem_cells_flavopiridol_treatment_01hr_biol_rep1.CNhs14088.14342-155G4
29	ES-OS25_embryonic_stem_cells_flavopiridol_treatment_01hr_biol_rep2.CNhs14089.14343-155G5
30	ES-OS25_embryonic_stem_cells_flavopiridol_treatment_01hr_biol_rep3.CNhs14090.14344-155G6
31	ES-OS25_embryonic_stem_cells_KD_for_exosomal_component_EXOSC3_biol_rep1.CNhs14118.14371-156A6
32	ES-OS25_embryonic_stem_cells_KD_for_exosomal_component_EXOSC3_biol_rep2.CNhs14119.14372-156A7
33	ES-OS25_embryonic_stem_cells_KD_for_exosomal_component_EXOSC5_biol_rep1.CNhs14121.14373-156A8
34	ES-OS25_embryonic_stem_cells_KD_for_exosomal_component_EXOSC5_biol_rep2.CNhs14122.14374-156A9
35	ES-OS25_embryonic_stem_cells_scrambled_siRNA_control_biol_rep1.CNhs14116.14369-156A4
36	ES-OS25_embryonic_stem_cells_scrambled_siRNA_control_biol_rep2.CNhs14117.14370-156A5
37	ES-OS25_embryonic_stem_cells_untreated_control_biol_rep1.CNhs14091.14345-155G7
38	ES-OS25_embryonic_stem_cells_untreated_control_biol_rep2.CNhs14092.14346-155G8
39	ES-OS25_embryonic_stem_cells_untreated_control_biol_rep3.CNhs14093.14347-155G9
40	ES-OS25_embryonic_stem_cells_untreated_siRNA_control_biol_rep1.CNhs14114.14367-156A2
41	ES-OS25_embryonic_stem_cells_untreated_siRNA_control_biol_rep2.CNhs14115.14368-156A3
Heart
1	heart_embryo_E11.CNhs10586.331-24E9
2	heart_embryo_E12.CNhs11015.353-12F5
3	heart_embryo_E13.CNhs11013.376-3I9
4	heart_embryo_E14.CNhs10597.403-26D4
5	heart_embryo_E15.CNhs11017.431-16C8
6	heart_embryo_E16.CNhs11021.457-17C6
7	heart_embryo_E17.CNhs11025.479-18E5
8	heart_embryo_E18.CNhs11030.1283-20G3
9	heart_neonate_N00.CNhs11213.639-21E3
10	heart_neonate_N03.CNhs11221.1349-25I2
11	heart_neonate_N10.CNhs11118.749-24G1
12	heart_neonate_N16.CNhs11209.782-15G1
13	heart_neonate_N20.CNhs11127.821-26I6
14	heart_neonate_N25.CNhs11196.1351-25D3
15	heart_neonate_N30.CNhs11202.1390-42D2
Hepatocytes
1	hepatocytes_partial_hepatectomy_02hr_biol_rep1.CNhs14450.13583-146D1
2	hepatocytes_partial_hepatectomy_02hr_biol_rep2.CNhs14451.13584-146D2
3	hepatocytes_partial_hepatectomy_02hr_biol_rep3.CNhs14452.13585-146D3
4	hepatocytes_partial_hepatectomy_30hr_biol_rep1.CNhs14453.13586-146D4
5	hepatocytes_partial_hepatectomy_30hr_biol_rep2.CNhs14454.13587-146D5
6	hepatocytes_partial_hepatectomy_30hr_biol_rep3.CNhs14455.13588-146D6
7	hepatocytes_partial_hepatectomy_48hr_biol_rep1.CNhs14456.13589-146D7
8	hepatocytes_partial_hepatectomy_48hr_biol_rep2.CNhs14458.13590-146D8
9	hepatocytes_partial_hepatectomy_48hr_biol_rep3.CNhs14459.13591-146D9
10	hepatocytes_partial_hepatectomy_week01_biol_rep1.CNhs14460.13592-146E1
11	hepatocytes_partial_hepatectomy_week01_biol_rep2.CNhs14461.13593-146E2
12	hepatocytes_partial_hepatectomy_week01_biol_rep3.CNhs14462.13594-146E3
13	hepatocytes_sham_operation_biol_rep1.CNhs14447.13580-146C7
14	hepatocytes_sham_operation_biol_rep2.CNhs14448.13581-146C8
15	hepatocytes_sham_operation_biol_rep3.CNhs14449.13582-146C9
16	Mouse_hepatocyte_donor1.CNhs13078.11714-123C4
17	Mouse_hepatocyte_donor3.CNhs12615.11637-122C8
18	Mouse_hepatocyte_donor5.CNhs14553.11821-124F3
19	Mouse_hepatocyte_donor6.CNhs13090.11822-124F4
20	Mouse_hepatocyte_donor7.CNhs14554.11823-124F5
21	Mouse_hepatocyte_donor8.CNhs13091.11824-124F6
Intestine
1	intestine_adult.CNhs10496.178-9A3
2	intestine_embryo_E12.CNhs11019.1251-16I5
3	intestine_embryo_E13.CNhs11010.381-16D5
4	intestine_embryo_E15.CNhs10602.976-16D8
5	intestine_embryo_E16.CNhs10585.463-22H4
6	intestine_embryo_E17.CNhs10582.482-18D3
7	intestine_embryo_E18.CNhs10526.1289-20F7
8	intestine_neonate_N00.CNhs11126.644-26D1
9	intestine_neonate_N01.CNhs11192.1322-23E9
10	intestine_neonate_N06.CNhs11102.688-20B8
11	intestine_neonate_N07.CNhs11095.720-20F2
12	intestine_neonate_N10.CNhs11098.755-23A5
13	intestine_neonate_N20.CNhs11187.827-18D1
14	intestine_neonate_N25.CNhs11121.1352-25E3
15	intestine_neonate_N30.CNhs11131.1384-42G1
J2E erythroid cells
1	J2E_erythroblastic_leukemia_response_to_erythropoietin_00hr00min_biol_rep1.CNhs12449.13063-139I3
2	J2E_erythroblastic_leukemia_response_to_erythropoietin_00hr00min_biol_rep2.CNhs12668.13129-140G6
3	J2E_erythroblastic_leukemia_response_to_erythropoietin_00hr00min_biol_rep3_tech_rep1.CNhs12770.13195-141E9
4	J2E_erythroblastic_leukemia_response_to_erythropoietin_00hr00min_biol_rep3_tech_rep2.CNhs14547.13195-141E9
5	J2E_erythroblastic_leukemia_response_to_erythropoietin_00hr15min_biol_rep1.CNhs12644.13064-139I4
6	J2E_erythroblastic_leukemia_response_to_erythropoietin_00hr15min_biol_rep2.CNhs12669.13130-140G7
7	J2E_erythroblastic_leukemia_response_to_erythropoietin_00hr15min_biol_rep3.CNhs12771.13196-141F1
8	J2E_erythroblastic_leukemia_response_to_erythropoietin_00hr30min_biol_rep1.CNhs12645.13065-139I5
9	J2E_erythroblastic_leukemia_response_to_erythropoietin_00hr30min_biol_rep2_tech_rep1.CNhs12670.13131-140G8
10	J2E_erythroblastic_leukemia_response_to_erythropoietin_00hr30min_biol_rep2_tech_rep2.CNhs14544.13131-140G8
11	J2E_erythroblastic_leukemia_response_to_erythropoietin_00hr30min_biol_rep3.CNhs12772.13197-141F2
12	J2E_erythroblastic_leukemia_response_to_erythropoietin_00hr45min_biol_rep1.CNhs12646.13066-139I6
13	J2E_erythroblastic_leukemia_response_to_erythropoietin_00hr45min_biol_rep2.CNhs12671.13132-140G9
14	J2E_erythroblastic_leukemia_response_to_erythropoietin_00hr45min_biol_rep3.CNhs12773.13198-141F3
15	J2E_erythroblastic_leukemia_response_to_erythropoietin_01hr00min_biol_rep1.CNhs12647.13067-139I7
16	J2E_erythroblastic_leukemia_response_to_erythropoietin_01hr00min_biol_rep2.CNhs12672.13133-140H1
17	J2E_erythroblastic_leukemia_response_to_erythropoietin_01hr00min_biol_rep3.CNhs12774.13199-141F4
18	J2E_erythroblastic_leukemia_response_to_erythropoietin_01hr20min_biol_rep1.CNhs12648.13068-139I8
19	J2E_erythroblastic_leukemia_response_to_erythropoietin_01hr20min_biol_rep2.CNhs12673.13134-140H2
20	J2E_erythroblastic_leukemia_response_to_erythropoietin_01hr20min_biol_rep3.CNhs12775.13200-141F5
21	J2E_erythroblastic_leukemia_response_to_erythropoietin_01hr40min_biol_rep1.CNhs12649.13069-139I9
22	J2E_erythroblastic_leukemia_response_to_erythropoietin_01hr40min_biol_rep2.CNhs12674.13135-140H3
23	J2E_erythroblastic_leukemia_response_to_erythropoietin_01hr40min_biol_rep3.CNhs12776.13201-141F6
24	J2E_erythroblastic_leukemia_response_to_erythropoietin_02hr00min_biol_rep1.CNhs12650.13070-140A1
25	J2E_erythroblastic_leukemia_response_to_erythropoietin_02hr00min_biol_rep2.CNhs12675.13136-140H4
26	J2E_erythroblastic_leukemia_response_to_erythropoietin_02hr00min_biol_rep3_tech_rep1.CNhs12777.13202-141F7
27	J2E_erythroblastic_leukemia_response_to_erythropoietin_02hr00min_biol_rep3_tech_rep2.CNhs14548.13202-141F7
28	J2E_erythroblastic_leukemia_response_to_erythropoietin_02hr30min_biol_rep1.CNhs12651.13071-140A2
29	J2E_erythroblastic_leukemia_response_to_erythropoietin_02hr30min_biol_rep2.CNhs12676.13137-140H5
30	J2E_erythroblastic_leukemia_response_to_erythropoietin_02hr30min_biol_rep3.CNhs12778.13203-141F8
31	J2E_erythroblastic_leukemia_response_to_erythropoietin_03hr00min_biol_rep1.CNhs12450.13072-140A3
32	J2E_erythroblastic_leukemia_response_to_erythropoietin_03hr00min_biol_rep2.CNhs12677.13138-140H6
33	J2E_erythroblastic_leukemia_response_to_erythropoietin_03hr00min_biol_rep3.CNhs12779.13204-141F9
34	J2E_erythroblastic_leukemia_response_to_erythropoietin_03hr30min_biol_rep1.CNhs12451.13073-140A4
35	J2E_erythroblastic_leukemia_response_to_erythropoietin_03hr30min_biol_rep2.CNhs12678.13139-140H7
36	J2E_erythroblastic_leukemia_response_to_erythropoietin_03hr30min_biol_rep3.CNhs12780.13205-141G1
37	J2E_erythroblastic_leukemia_response_to_erythropoietin_04hr_biol_rep1.CNhs12452.13074-140A5
38	J2E_erythroblastic_leukemia_response_to_erythropoietin_04hr_biol_rep2.CNhs12679.13140-140H8
39	J2E_erythroblastic_leukemia_response_to_erythropoietin_04hr_biol_rep3.CNhs12781.13206-141G2
40	J2E_erythroblastic_leukemia_response_to_erythropoietin_06hr_biol_rep1.CNhs12453.13075-140A6
41	J2E_erythroblastic_leukemia_response_to_erythropoietin_06hr_biol_rep2.CNhs12680.13141-140H9
42	J2E_erythroblastic_leukemia_response_to_erythropoietin_06hr_biol_rep3.CNhs12782.13207-141G3
43	J2E_erythroblastic_leukemia_response_to_erythropoietin_12hr_biol_rep1.CNhs12454.13076-140A7
44	J2E_erythroblastic_leukemia_response_to_erythropoietin_12hr_biol_rep2_tech_rep1.CNhs12681.13142-140I1
45	J2E_erythroblastic_leukemia_response_to_erythropoietin_12hr_biol_rep2_tech_rep2.CNhs14546.13142-140I1
46	J2E_erythroblastic_leukemia_response_to_erythropoietin_12hr_biol_rep3.CNhs12783.13208-141G4
47	J2E_erythroblastic_leukemia_response_to_erythropoietin_24hr_biol_rep1.CNhs12455.13077-140A8
48	J2E_erythroblastic_leukemia_response_to_erythropoietin_24hr_biol_rep2.CNhs12682.13143-140I2
49	J2E_erythroblastic_leukemia_response_to_erythropoietin_24hr_biol_rep3.CNhs12784.13209-141G5
50	J2E_erythroblastic_leukemia_response_to_erythropoietin_48hr_biol_rep1.CNhs12456.13078-140A9
51	J2E_erythroblastic_leukemia_response_to_erythropoietin_48hr_biol_rep2.CNhs12683.13144-140I3
52	J2E_erythroblastic_leukemia_response_to_erythropoietin_48hr_biol_rep3.CNhs12785.13210-141G6
Kidney
1	kidney_embryo_E14.CNhs10606.411-4I9
2	kidney_embryo_E15.CNhs10997.434-16F8
3	kidney_embryo_E16.CNhs10584.464-22A5
4	kidney_embryo_E17.CNhs11028.483-18I2
5	kidney_embryo_E18.CNhs11001.1288-20C7
6	kidney_neonate_N00.CNhs11214.646-21G7
7	kidney_neonate_N10.CNhs11206.758-6D5
8	kidney_neonate_N20.CNhs11113.832-19I1
9	kidney_neonate_N25.CNhs11122.1353-25F3
10	kidney_neonate_N30.CNhs11203.1385-42H1
Liver
1	liver_adult_pregnant_day01.CNhs10466.508-5B2
2	liver_embryo_E12.CNhs10601.355-15F8
3	liver_embryo_E13.CNhs10524.378-3H6
4	liver_embryo_E14.CNhs10594.409-16E1
5	liver_embryo_E15.CNhs10520.433-16D7
6	liver_embryo_E16.CNhs10523.462-17F5
7	liver_embryo_E17.CNhs10510.481-18A3
8	liver_embryo_E18.CNhs10579.499-43G4
9	liver_neonate_N00.CNhs11117.641-24F4
10	liver_neonate_N03.CNhs11123.1345-25G2
11	liver_neonate_N06.CNhs11101.684-20A8
12	liver_neonate_N07.CNhs11103.716-20H2
13	liver_neonate_N10.CNhs11115.751-24B9
14	liver_neonate_N20.CNhs11220.823-25A3
15	liver_neonate_N25.CNhs11198.1368-26H1
16	liver_neonate_N30.CNhs11106.1382-42D1
Lung
1	lung_adult.CNhs10474.28-22B1
2	lung_embryo_E12.CNhs10522.354-16G2
3	lung_embryo_E14.CNhs10604.404-26F8
4	lung_embryo_E15.CNhs11020.432-17C5
5	lung_embryo_E16.CNhs10998.458-17B6
6	lung_embryo_E17.CNhs10605.480-44A6
7	lung_embryo_E18.CNhs10583.1287-20I6
8	lung_neonate_N00.CNhs11224.640-42C6
9	lung_neonate_N06.CNhs11212.683-20E5
10	lung_neonate_N07.CNhs11111.715-19A3
11	lung_neonate_N10.CNhs11219.750-23E6
12	lung_neonate_N20.CNhs11109.822-18A4
13	lung_neonate_N25.CNhs11119.1359-25C7
14	lung_neonate_N30.CNhs11133.1394-42H2
Mesenchymal stem cells
1	Mouse_Mesenchymal_stem_cells_-_bone_marrow_derived_donor1.CNhs12628.11717-123C7
2	Mouse_Mesenchymal_stem_cells_-_bone_marrow_derived_donor2.CNhs12633.11735-123E7
3	Mouse_Mesenchymal_stem_cells_-_bone_marrow_derived_donor3.CNhs12616.11640-122D2
4	ST2_(Mesenchymal_stem_cells)_cells_differentiation_to_adipocytes_00hr15min_biol_rep1_(015mA1).CNhs13114.12308-130F4
5	ST2_(Mesenchymal_stem_cells)_cells_differentiation_to_adipocytes_00hr15min_biol_rep2_(015mA2).CNhs13243.12430-132A9
6	ST2_(Mesenchymal_stem_cells)_cells_differentiation_to_adipocytes_00hr15min_biol_rep3_(015mA3).CNhs13292.12552-133F5
7	ST2_(Mesenchymal_stem_cells)_cells_differentiation_to_adipocytes_00hr30min_biol_rep1_(030mA1).CNhs13115.12309-130F5
8	ST2_(Mesenchymal_stem_cells)_cells_differentiation_to_adipocytes_00hr30min_biol_rep2_(030mA2).CNhs13244.12431-132B1
9	ST2_(Mesenchymal_stem_cells)_cells_differentiation_to_adipocytes_00hr30min_biol_rep3_(030mA3).CNhs13293.12553-133F6
10	ST2_(Mesenchymal_stem_cells)_cells_differentiation_to_adipocytes_01hr_biol_rep1_(001hA1).CNhs13116.12310-130F6
11	ST2_(Mesenchymal_stem_cells)_cells_differentiation_to_adipocytes_01hr_biol_rep2_(001hA2).CNhs13245.12432-132B2
12	ST2_(Mesenchymal_stem_cells)_cells_differentiation_to_adipocytes_01hr_biol_rep3_(001hA3).CNhs13295.12554-133F7
13	ST2_(Mesenchymal_stem_cells)_cells_differentiation_to_adipocytes_02hr_biol_rep1_(002hA1).CNhs13117.12311-130F7
14	ST2_(Mesenchymal_stem_cells)_cells_differentiation_to_adipocytes_02hr_biol_rep2_(002hA2).CNhs13247.12433-132B3
15	ST2_(Mesenchymal_stem_cells)_cells_differentiation_to_adipocytes_02hr_biol_rep3_(002hA3).CNhs13296.12555-133F8
16	ST2_(Mesenchymal_stem_cells)_cells_differentiation_to_adipocytes_03hr_biol_rep1_(003hA1).CNhs13118.12312-130F8
17	ST2_(Mesenchymal_stem_cells)_cells_differentiation_to_adipocytes_03hr_biol_rep2_(003hA2).CNhs13248.12434-132B4
18	ST2_(Mesenchymal_stem_cells)_cells_differentiation_to_adipocytes_03hr_biol_rep3_(003hA3).CNhs13297.12556-133F9
19	ST2_(Mesenchymal_stem_cells)_cells_differentiation_to_adipocytes_06hr_biol_rep1_(006hA1).CNhs13120.12313-130F9
20	ST2_(Mesenchymal_stem_cells)_cells_differentiation_to_adipocytes_06hr_biol_rep2_(006hA2).CNhs13249.12435-132B5
21	ST2_(Mesenchymal_stem_cells)_cells_differentiation_to_adipocytes_06hr_biol_rep3_(006hA3).CNhs13298.12557-133G1
22	ST2_(Mesenchymal_stem_cells)_cells_differentiation_to_adipocytes_12hr_biol_rep1_(012hA1).CNhs13121.12314-130G1
23	ST2_(Mesenchymal_stem_cells)_cells_differentiation_to_adipocytes_12hr_biol_rep2_(012hA2).CNhs13250.12436-132B6
24	ST2_(Mesenchymal_stem_cells)_cells_differentiation_to_adipocytes_12hr_biol_rep3_(012hA3).CNhs13299.12558-133G2
25	ST2_(Mesenchymal_stem_cells)_cells_differentiation_to_adipocytes_18hr_biol_rep1_(018hA1).CNhs13122.12315-130G2
26	ST2_(Mesenchymal_stem_cells)_cells_differentiation_to_adipocytes_18hr_biol_rep2_(018hA2).CNhs13251.12437-132B7
27	ST2_(Mesenchymal_stem_cells)_cells_differentiation_to_adipocytes_18hr_biol_rep3_(018hA3).CNhs13300.12559-133G3
28	ST2_(Mesenchymal_stem_cells)_cells_differentiation_to_adipocytes_24hr_biol_rep1_(024hA1).CNhs13123.12316-130G3
29	ST2_(Mesenchymal_stem_cells)_cells_differentiation_to_adipocytes_24hr_biol_rep2_(024hA2).CNhs13252.12438-132B8
30	ST2_(Mesenchymal_stem_cells)_cells_differentiation_to_adipocytes_24hr_biol_rep3_(024hA3).CNhs13301.12560-133G4
31	ST2_(Mesenchymal_stem_cells)_cells_differentiation_to_adipocytes_36hr_biol_rep1_(036hA1).CNhs13124.12317-130G4
32	ST2_(Mesenchymal_stem_cells)_cells_differentiation_to_adipocytes_36hr_biol_rep2_(036hA2).CNhs13253.12439-132B9
33	ST2_(Mesenchymal_stem_cells)_cells_differentiation_to_adipocytes_36hr_biol_rep3_(036hA3).CNhs13302.12561-133G5
34	ST2_(Mesenchymal_stem_cells)_cells_differentiation_to_adipocytes_day02_biol_rep1_(048hA1).CNhs13125.12318-130G5
35	ST2_(Mesenchymal_stem_cells)_cells_differentiation_to_adipocytes_day02_biol_rep2_(048hA2).CNhs13254.12440-132C1
36	ST2_(Mesenchymal_stem_cells)_cells_differentiation_to_adipocytes_day02_biol_rep3_(048hA3).CNhs13303.12562-133G6
37	ST2_(Mesenchymal_stem_cells)_cells_differentiation_to_adipocytes_day03_biol_rep1_(072hA1).CNhs13126.12319-130G6
38	ST2_(Mesenchymal_stem_cells)_cells_differentiation_to_adipocytes_day03_biol_rep2_(072hA2).CNhs13255.12441-132C2
39	ST2_(Mesenchymal_stem_cells)_cells_differentiation_to_adipocytes_day03_biol_rep3_(072hA3).CNhs13304.12563-133G7
40	ST2_(Mesenchymal_stem_cells)_cells_differentiation_to_adipocytes_day04_biol_rep1_(096hA1).CNhs13127.12320-130G7
41	ST2_(Mesenchymal_stem_cells)_cells_differentiation_to_adipocytes_day04_biol_rep2_(096hA2).CNhs13256.12442-132C3
42	ST2_(Mesenchymal_stem_cells)_cells_differentiation_to_adipocytes_day04_biol_rep3_(096hA3).CNhs13305.12564-133G8
43	ST2_(Mesenchymal_stem_cells)_cells_differentiation_to_adipocytes_day05_biol_rep1_(120hA1).CNhs13128.12321-130G8
44	ST2_(Mesenchymal_stem_cells)_cells_differentiation_to_adipocytes_day05_biol_rep2_(120hA2).CNhs13257.12443-132C4
45	ST2_(Mesenchymal_stem_cells)_cells_differentiation_to_adipocytes_day05_biol_rep3_(120hA3).CNhs13306.12565-133G9
46	ST2_(Mesenchymal_stem_cells)_cells_differentiation_to_adipocytes_day06_biol_rep1_(144hA1).CNhs13129.12322-130G9
47	ST2_(Mesenchymal_stem_cells)_cells_differentiation_to_adipocytes_day06_biol_rep2_(144hA2).CNhs13258.12444-132C5
48	ST2_(Mesenchymal_stem_cells)_cells_differentiation_to_adipocytes_day06_biol_rep3_(144hA3).CNhs13307.12566-133H1
49	ST2_(Mesenchymal_stem_cells)_cells_differentiation_to_osteocytes_00hr15min_biol_rep1_(015mB1).CNhs13130.12323-130H1
50	ST2_(Mesenchymal_stem_cells)_cells_differentiation_to_osteocytes_00hr15min_biol_rep2_(015mB2).CNhs13259.12445-132C6
51	ST2_(Mesenchymal_stem_cells)_cells_differentiation_to_osteocytes_00hr15min_biol_rep3_(015mB3).CNhs13308.12567-133H2
52	ST2_(Mesenchymal_stem_cells)_cells_differentiation_to_osteocytes_00hr30min_biol_rep1_(030mB1).CNhs13131.12324-130H2
53	ST2_(Mesenchymal_stem_cells)_cells_differentiation_to_osteocytes_00hr30min_biol_rep2_(030mB2).CNhs13260.12446-132C7
54	ST2_(Mesenchymal_stem_cells)_cells_differentiation_to_osteocytes_00hr30min_biol_rep3_(030mB3).CNhs13309.12568-133H3
55	ST2_(Mesenchymal_stem_cells)_cells_differentiation_to_osteocytes_01hr_biol_rep1_(001hB1).CNhs13132.12325-130H3
56	ST2_(Mesenchymal_stem_cells)_cells_differentiation_to_osteocytes_01hr_biol_rep2_(001hB2).CNhs13261.12447-132C8
57	ST2_(Mesenchymal_stem_cells)_cells_differentiation_to_osteocytes_01hr_biol_rep3_(001hB3).CNhs13310.12569-133H4
58	ST2_(Mesenchymal_stem_cells)_cells_differentiation_to_osteocytes_02hr_biol_rep1_(002hB1).CNhs13133.12326-130H4
59	ST2_(Mesenchymal_stem_cells)_cells_differentiation_to_osteocytes_02hr_biol_rep2_(002hB2).CNhs13262.12448-132C9
60	ST2_(Mesenchymal_stem_cells)_cells_differentiation_to_osteocytes_02hr_biol_rep3_(002hB3).CNhs13311.12570-133H5
61	ST2_(Mesenchymal_stem_cells)_cells_differentiation_to_osteocytes_03hr_biol_rep1_(003hB1).CNhs13134.12327-130H5
62	ST2_(Mesenchymal_stem_cells)_cells_differentiation_to_osteocytes_03hr_biol_rep2_(003hB2).CNhs13263.12449-132D1
63	ST2_(Mesenchymal_stem_cells)_cells_differentiation_to_osteocytes_03hr_biol_rep3_(003hB3).CNhs13312.12571-133H6
64	ST2_(Mesenchymal_stem_cells)_cells_differentiation_to_osteocytes_06hr_biol_rep1_(006hB1).CNhs13135.12328-130H6
65	ST2_(Mesenchymal_stem_cells)_cells_differentiation_to_osteocytes_06hr_biol_rep2_(006hB2).CNhs13264.12450-132D2
66	ST2_(Mesenchymal_stem_cells)_cells_differentiation_to_osteocytes_06hr_biol_rep3_(006hB3).CNhs13313.12572-133H7
67	ST2_(Mesenchymal_stem_cells)_cells_differentiation_to_osteocytes_12hr_biol_rep1_(012hB1).CNhs13136.12329-130H7
68	ST2_(Mesenchymal_stem_cells)_cells_differentiation_to_osteocytes_12hr_biol_rep2_(012hB2).CNhs13265.12451-132D3
69	ST2_(Mesenchymal_stem_cells)_cells_differentiation_to_osteocytes_12hr_biol_rep3_(012hB3).CNhs13314.12573-133H8
70	ST2_(Mesenchymal_stem_cells)_cells_differentiation_to_osteocytes_18hr_biol_rep1_(018hB1).CNhs13137.12330-130H8
71	ST2_(Mesenchymal_stem_cells)_cells_differentiation_to_osteocytes_18hr_biol_rep2_(018hB2).CNhs13266.12452-132D4
72	ST2_(Mesenchymal_stem_cells)_cells_differentiation_to_osteocytes_18hr_biol_rep3_(018hB3).CNhs13315.12574-133H9
73	ST2_(Mesenchymal_stem_cells)_cells_differentiation_to_osteocytes_24hr_biol_rep1_(024hB1).CNhs13138.12331-130H9
74	ST2_(Mesenchymal_stem_cells)_cells_differentiation_to_osteocytes_24hr_biol_rep2_(024hB2).CNhs13267.12453-132D5
75	ST2_(Mesenchymal_stem_cells)_cells_differentiation_to_osteocytes_24hr_biol_rep3_(024hB3).CNhs13316.12575-133I1
76	ST2_(Mesenchymal_stem_cells)_cells_differentiation_to_osteocytes_36hr_biol_rep1_(036hB1).CNhs13139.12332-130I1
77	ST2_(Mesenchymal_stem_cells)_cells_differentiation_to_osteocytes_36hr_biol_rep2_(036hB2).CNhs13268.12454-132D6
78	ST2_(Mesenchymal_stem_cells)_cells_differentiation_to_osteocytes_36hr_biol_rep3_(036hB3).CNhs13317.12576-133I2
79	ST2_(Mesenchymal_stem_cells)_cells_differentiation_to_osteocytes_day02_biol_rep1_(048hB1).CNhs13140.12333-130I2
80	ST2_(Mesenchymal_stem_cells)_cells_differentiation_to_osteocytes_day02_biol_rep2_(048hB2).CNhs13269.12455-132D7
81	ST2_(Mesenchymal_stem_cells)_cells_differentiation_to_osteocytes_day02_biol_rep3_(048hB3).CNhs13319.12577-133I3
82	ST2_(Mesenchymal_stem_cells)_cells_differentiation_to_osteocytes_day03_biol_rep1_(072hB1).CNhs13141.12334-130I3
83	ST2_(Mesenchymal_stem_cells)_cells_differentiation_to_osteocytes_day03_biol_rep2_(072hB2).CNhs13271.12456-132D8
84	ST2_(Mesenchymal_stem_cells)_cells_differentiation_to_osteocytes_day03_biol_rep3_(072hB3).CNhs13320.12578-133I4
85	ST2_(Mesenchymal_stem_cells)_cells_differentiation_to_osteocytes_day04_biol_rep1_(096hB1).CNhs13142.12335-130I4
86	ST2_(Mesenchymal_stem_cells)_cells_differentiation_to_osteocytes_day04_biol_rep2_(096hB2).CNhs13272.12457-132D9
87	ST2_(Mesenchymal_stem_cells)_cells_differentiation_to_osteocytes_day04_biol_rep3_(096hB3).CNhs13321.12579-133I5
88	ST2_(Mesenchymal_stem_cells)_cells_differentiation_to_osteocytes_day05_biol_rep1_(120hB1).CNhs13144.12336-130I5
89	ST2_(Mesenchymal_stem_cells)_cells_differentiation_to_osteocytes_day05_biol_rep2_(120hB2).CNhs13273.12458-132E1
90	ST2_(Mesenchymal_stem_cells)_cells_differentiation_to_osteocytes_day05_biol_rep3_(120hB3).CNhs13322.12580-133I6
91	ST2_(Mesenchymal_stem_cells)_cells_differentiation_to_osteocytes_day06_biol_rep1_(144hB1).CNhs11940.12337-130I6
92	ST2_(Mesenchymal_stem_cells)_cells_differentiation_to_osteocytes_day06_biol_rep2_(144hB2).CNhs13274.12459-132E2
93	ST2_(Mesenchymal_stem_cells)_cells_differentiation_to_osteocytes_day06_biol_rep3_(144hB3).CNhs13323.12581-133I7
94	ST2_(Mesenchymal_stem_cells)_cells_medium_change_(without_induction)_00hr_biol_rep1_(000hC4).CNhs11939.12338-130I7
95	ST2_(Mesenchymal_stem_cells)_cells_medium_change_(without_induction)_00hr_biol_rep2_(000hC5).CNhs13275.12460-132E3
96	ST2_(Mesenchymal_stem_cells)_cells_medium_change_(without_induction)_00hr_biol_rep3_(000hC6).CNhs13324.12582-133I8
97	ST2_(Mesenchymal_stem_cells)_cells_medium_change_(without_induction)_day06_biol_rep1_(144hC1).CNhs14197.12347-131A7
98	ST2_(Mesenchymal_stem_cells)_cells_medium_change_(without_induction)_day06_biol_rep2_(144hC2).CNhs14198.12469-132F3
99	ST2_(Mesenchymal_stem_cells)_cells_medium_change_(without_induction)_day06_biol_rep3_(144hC3).CNhs14199.12591-134A8
Natural helper cells
1	natural_helper_cells_IL2_treated_day15_biol_rep1_tech_rep1.CNhs12576.12247-129H6
2	natural_helper_cells_IL2_treated_day15_biol_rep1_tech_rep2.CNhs14330.12247-129H6
3	natural_helper_cells_IL2_treated_day15_biol_rep2_tech_rep1.CNhs12508.12248-129H7
4	natural_helper_cells_IL2_treated_day15_biol_rep2_tech_rep2.CNhs14334.12248-129H7
5	natural_helper_cells_IL2_treated_day15_biol_rep3_tech_rep1.CNhs12509.12249-129H8
6	natural_helper_cells_IL2_treated_day15_biol_rep3_tech_rep2.CNhs14335.12249-129H8
7	natural_helper_cells_IL33_treated_01hr_biol_rep1_tech_rep1.CNhs12579.12253-129I3
8	natural_helper_cells_IL33_treated_01hr_biol_rep1_tech_rep2.CNhs14332.12253-129I3
9	natural_helper_cells_IL33_treated_01hr_biol_rep2_tech_rep2.CNhs14338.12254-129I4
10	natural_helper_cells_IL33_treated_01hr_biol_rep3_tech_rep2.CNhs14339.12255-129I5
11	natural_helper_cells_IL33_treated_day02_biol_rep1_tech_rep2.CNhs14336.12250-129H9
12	natural_helper_cells_IL33_treated_day02_biol_rep2_tech_rep2.CNhs14337.12251-129I1
13	natural_helper_cells_IL33_treated_day02_biol_rep3_tech_rep1.CNhs12578.12252-129I2
14	natural_helper_cells_IL33_treated_day02_biol_rep3_tech_rep2.CNhs14331.12252-129I2
15	natural_helper_cells_naive_biol_rep1_tech_rep2.CNhs14340.12256-129I6
16	natural_helper_cells_naive_biol_rep2_tech_rep1.CNhs12515.12257-129I7
17	natural_helper_cells_naive_biol_rep2_tech_rep2.CNhs14341.12257-129I7
18	natural_helper_cells_naive_biol_rep3_tech_rep1.CNhs12580.12258-129I8
19	natural_helper_cells_naive_biol_rep3_tech_rep2.CNhs14333.12258-129I8
Neurons
1	Mouse_Neurons_-_cortical_donor1.CNhs12025.11724-123D5
2	Mouse_Neurons_-_cortical_donor2.CNhs11947.11742-123F5
3	Mouse_Neurons_-_cortical_donor3.CNhs12112.11647-122D9
4	Mouse_Neurons_-_dorsal_spinal_cord_donor1.CNhs12630.11720-123D1
5	Mouse_Neurons_-_dorsal_spinal_cord_donor2.CNhs12635.11738-123F1
6	Mouse_Neurons_-_dorsal_spinal_cord_donor3.CNhs12618.11643-122D5
7	Mouse_Neurons_-_hippocampal_donor1.CNhs12133.11721-123D2
8	Mouse_Neurons_-_hippocampal_donor2.CNhs12359.11739-123F2
9	Mouse_Neurons_-_hippocampal_donor3.CNhs12110.11644-122D6
10	Mouse_Neurons_-_raphe_donor1.CNhs12631.11722-123D3
11	Mouse_Neurons_-_raphe_donor2.CNhs12636.11740-123F3
12	Mouse_Neurons_-_raphe_donor3.CNhs12619.11645-122D7
13	Mouse_Neurons_-_striatal_donor1.CNhs12134.11723-123D4
14	Mouse_Neurons_-_striatal_donor2.CNhs12360.11741-123F4
15	Mouse_Neurons_-_striatal_donor3.CNhs12111.11646-122D8
16	Mouse_Neurons_-_substantia_nigra_donor4_tech_rep1.CNhs12612.11489-119E4
17	Mouse_Neurons_-_substantia_nigra_donor4_tech_rep2.CNhs12821.11489-119E4
18	Mouse_Neurons_-_substantia_nigra_donor5.CNhs12614.11490-119E5
19	Mouse_Neurons_-_substantia_nigra_donor6.CNhs12643.11770-123I6
20	Mouse_Neurons_-_ventral_spinal_cord_donor1.CNhs12632.11725-123D6
21	Mouse_Neurons_-_ventral_spinal_cord_donor2.CNhs12638.11743-123F6
22	Mouse_Neurons_-_ventral_spinal_cord_donor3.CNhs12113.11648-122E1
23	Neurons_-_spiral_ganglion_pool1.CNhs14147.11959-126C6
24	Neurons_-_substantia_nigra_donor5_tech_rep2.CNhs12923.11490-119E5
Others
1	adrenal_gland_adult.CNhs10508.49-24D7
2	adrenal_gland_embryo_E14.CNhs11038.406-44C5
3	adrenal_gland_embryo_E16.CNhs11004.1254-43D6
4	adrenal_gland_embryo_E17.CNhs11043.1263-45I1
5	adrenal_gland_embryo_E18.CNhs11026.1262-18F5
6	adrenal_gland_neonate_N00.CNhs11191.1311-23C1
7	adrenal_gland_neonate_N25.CNhs11223.1377-27I3
8	amnion_adult_pregnant_day17.5.CNhs10488.583-22A8
9	aorta_adult.CNhs10498.46-23H1
10	Mouse_Aortic_Smooth_Muscle_cells_-_differentiated_biol_rep1.CNhs11055.11484-119D8
11	Mouse_Aortic_Smooth_Muscle_cells_-_differentiated_biol_rep2.CNhs11056.11485-119D9
12	Mouse_Aortic_Smooth_Muscle_cells_donor1.CNhs11297.11299-117B3
13	Astrocytes_donor1.CNhs11915.11710-123B9
14	Mouse_Astrocytes_-_cerebellar_donor1.CNhs13077.11708-123B7
15	Mouse_Astrocytes_-_cerebellar_donor2.CNhs12076.11550-120C2
16	Mouse_Astrocytes_-_hippocampus_donor1.CNhs12129.11709-123B8
17	Mouse_Astrocytes_-_hippocampus_donor2.CNhs12077.11551-120C3
18	Mouse_Astrocytes_-_hippocampus_donor3.CNhs12106.11632-122C3
19	Mouse_Astrocytes_donor2.CNhs12078.11552-120C4
20	Mouse_Astrocytes_donor3.CNhs12107.11633-122C4
21	Mouse_CD19+_B_Cells_donor1.CNhs13531.11856-125A2
22	bone_(os_femoris)_adult.CNhs10483.56-12G2
23	bone_(os_femoris)_neonate_N02.CNhs11227.1985-43F5
24	bone_(os_femoris)_neonate_N16.CNhs11225.1525-43A6
25	bone_(os_femoris)_neonate_N20.CNhs11195.1350-25C3
26	Mouse_Cardiac_Myocytes_donor1.CNhs12355.11711-123C1
27	Mouse_Cardiac_Myocytes_donor2.CNhs12356.11729-123E1
28	Mouse_Cardiac_Myocytes_donor3.CNhs12353.11634-122C5
29	cecum_adult.CNhs10467.37-13H4
30	colon_adult.CNhs10468.36-18H7
31	corpora_quadrigemina_adult.CNhs10501.16-22A4
32	corpus_striatum_adult.CNhs10487.19-21D8
33	corpus_striatum_neonate_N00.CNhs11226.630-43F1
34	cortex_adult.CNhs10473.12-14D5
35	cortex_neonate_N30.CNhs11107.1392-42F2
36	diencephalon_adult.CNhs10482.20-12F2
37	diencephalon_neonate_N30.CNhs11201.1388-42B2
38	CD326+_enterocyte_pool1.CNhs13542.11848-124I3
39	CD326+_enterocyte_pool2.CNhs13197.11849-124I4
40	CD326++_enterocyte_isolated_from_mice_treated_with_RANKL_day03_pool2.CNhs13210.11853-124I8
41	epididymis_adult.CNhs10490.58-23B2
42	epididymis_and_seminiferous_tubule_neonate_N00.CNhs11218.1310-23B1
43	epididymis_and_seminiferous_tubule_neonate_N30.CNhs11199.1387-42A2
44	eyeball_adult.CNhs10484.31-12G4
45	eyeball_embryo_E12.CNhs11016.345-16C6
46	eyeball_embryo_E14.CNhs10521.399-16E2
47	eyeball_embryo_E15.CNhs10593.426-16C9
48	eyeball_embryo_E17.CNhs11023.1261-18D4
49	eyeball_neonate_N00.CNhs11207.633-15C6
50	eyeball_neonate_N01.CNhs11140.1532-43E7
51	eyeball_neonate_N02.CNhs11205.1551-44G8
52	eyeball_neonate_N16.CNhs11188.777-19A2
53	Mouse_Embryonic_fibroblasts_donor1.CNhs12130.11712-123C2
54	mouse_fibroblast_cell_line:_CRL-1658_NIH/3T3.CNhs11093.1830-49C7
55	Follicle_Associated_Epithelium_pool2.CNhs13211.10262-104D1
56	Follicle_Associated_Epithelium_pool3.CNhs13200.10263-104D2
57	forelimb_embryo_E11.CNhs10596.335-25E2
58	forelimb_embryo_E12.CNhs10600.359-14H2
59	forelimb_embryo_E13.CNhs10589.384-1E2
60	forelimb_embryo_E14.CNhs10577.413-26A8
61	forelimb_embryo_E15.CNhs11007.437-20E7
62	forelimb_embryo_E17.CNhs10598.1517-43C4
63	forelimb_embryo_E18.CNhs11008.1520-43B5
64	gonad_embryo_E13.CNhs11044.1564-45I6
65	granulocyte_macrophage_progenitor_GMP_biol_rep3.CNhs11928.12129-128D5
66	hematopoietic_stem_cell_bone_marrow_derived_adult_2years.CNhs14157.11958-126C5
67	hematopoietic_stem_cell_bone_marrow_derived_newborn_2-3months.CNhs14156.11957-126C4
68	hematopoietic_stem_cell_fetal_liver_derived_embryo_E12.5.CNhs14153.11953-126B9
69	hematopoietic_stem_cell_fetal_liver_derived_embryo_E14.5.CNhs14154.11954-126C1
70	hematopoietic_stem_cell_fetal_liver_derived_embryo_E19.5.CNhs14155.11955-126C2
71	hematopoietic_stem_cell_placenta_derived_embryo_E10.5.CNhs14150.11950-126B6
72	hematopoietic_stem_cell_placenta_derived_embryo_E11.5.CNhs14152.11952-126B8
73	hematopoietic_stem_cellaorta-gonad-mesonephros_(AGM)_region_derived_embryo_E11.5.CNhs14151.11951-126B7
74	Mouse_hepatic_Sinusoidal_Endothelial_Cells_donor1.CNhs13209.11830-124G3
75	Mouse_hepatic_Stellate_Cells_(lipocyte)_donor1.CNhs13196.11825-124F7
76	hippocampus_adult.CNhs10478.13-16E8
77	hippocampus_neonate_N00.CNhs11228.627-43G1
78	Ileum_epithelium_pool1.CNhs13199.10252-104B9
79	Inner_ear_stem_cells_1st_generation_stem_cells_pool1.CNhs11929.12215-129E1
80	intestinal_mucosa_adult.CNhs10506.860-29I3
81	accessory_axillary_lymph_node_adult.CNhs10475.1063-29H9
82	mammary_gland_adult_lactating_day02.CNhs10480.595-22B6
83	mammary_gland_adult_pregnant_day19.CNhs10476.588-5H2
84	medulla_oblongata_adult.CNhs10477.17-12C2
85	medulla_oblongata_neonate_N30.CNhs11200.1396-42A3
86	CD41+_megakaryocyte_cancer_donor1.CNhs13079.11774-124A1
87	CD41+_megakaryocyte_cancer_donor2.CNhs13213.11776-124A3
88	CD41+_megakaryocyte_cancer_donor3.CNhs13506.11778-124A5
89	CD41+_megakaryocyte_control_donor1.CNhs13212.11775-124A2
90	CD41+_megakaryocyte_control_donor2.CNhs13214.11777-124A4
91	CD41+_megakaryocyte_control_donor3.CNhs13201.11779-124A6
92	Mouse_Meningeal_cells_donor1.CNhs12132.11716-123C6
93	Mouse_Meningeal_cells_donor2.CNhs12358.11734-123E6
94	Mouse_Meningeal_cells_donor3.CNhs12109.11639-122D1
95	Mesoderm_embryo_E8.5.CNhs14148.11947-126B3
96	Mouse_Microglia_donor1.CNhs12629.11718-123C8
97	Mouse_Microglia_donor2.CNhs12634.11736-123E8
98	Mouse_Microglia_donor3.CNhs12617.11641-122D3
99	Universal_RNA_-_Mouse_Normal_Tissues_Biochain_pool1.CNhs10613.10008-101B6
100	Clontech_Mouse_Universal_Reference_Total_RNA_pool1.CNhs10609.10001-101A3
101	SABiosciences_XpressRef_Mouse_Universal_Total_RNA_pool1.CNhs10611.10003-101A7
102	muscle_(biceps_femoris)_neonate_N30.CNhs11129.1389-42C2
103	neurospheres_-_enteric_neuron_derived_biol_rep1.CNhs13087.11810-124E1
104	neurospheres_-_enteric_neuron_derived_biol_rep2.CNhs13088.11811-124E2
105	neurospheres_-_enteric_neuron_derived_biol_rep3.CNhs13089.11812-124E3
106	neurospheres_-_parasympathetic_neuron_derived_biol_rep1.CNhs13084.11807-124D7
107	neurospheres_-_parasympathetic_neuron_derived_biol_rep2.CNhs13085.11808-124D8
108	neurospheres_-_parasympathetic_neuron_derived_biol_rep3.CNhs13086.11809-124D9
109	neurospheres_-_sympathetic_neuron_derived_biol_rep1.CNhs13081.11804-124D4
110	neurospheres_-_sympathetic_neuron_derived_biol_rep2.CNhs13082.11805-124D5
111	neurospheres_-_sympathetic_neuron_derived_biol_rep3.CNhs13083.11806-124D6
112	olfactory_brain_adult.CNhs10489.18-22I9
113	osteoclast_bone_marrow_derived.CNhs14137.2379-69A1
114	ovary_adult.CNhs10507.91-2I7
115	ovary_embryo_E18.CNhs11040.505-44H7
116	ovary_neonate_N00.CNhs11217.1299-22I4
117	oviduct_adult_pregnant_day01.CNhs10500.988-6G6
118	pituitary_gland_adult.CNhs10493.21-1G8
119	pituitary_gland_embryo_E12.CNhs11018.346-16E6
120	pituitary_gland_embryo_E13.CNhs11009.370-44C7
121	pituitary_gland_embryo_E14.CNhs11037.398-44A5
122	pituitary_gland_embryo_E15.CNhs10592.427-16B9
123	pituitary_gland_embryo_E16.CNhs11036.449-43F6
124	pituitary_gland_embryo_E17.CNhs11039.1265-44F5
125	pituitary_gland_neonate_N00.CNhs11190.1308-22E9
126	placenta_adult_pregnant_day10.CNhs10472.539-13I7
127	placenta_adult_pregnant_day17.CNhs10464.577-18G3
128	Pre-hematopoietic_stem_cell_aorta-gonad-mesonephros_(AGM)_region_derived_embryo_E9.5.CNhs14149.11948-126B4
129	prostate_adult.CNhs10470.859-1F8
130	Mouse_Renal_epithelial_cells_donor1.CNhs14555.11727-123D8
131	Mouse_Schwann_donor1.CNhs12507.11728-123D9
132	Mouse_Schwann_donor2.CNhs12573.11746-123F9
133	Mouse_Schwann_donor3.CNhs12115.11651-122E4
134	skin_adult.CNhs10492.30-1C3
135	skin_neonate_N00.CNhs11124.650-25G4
136	skin_neonate_N03.CNhs11215.662-22H3
137	skin_neonate_N06.CNhs11097.693-20I5
138	skin_neonate_N10.CNhs11108.762-6C4
139	small_intestine_neonate_N16.CNhs11114.790-21I1
140	spinal_cord_adult.CNhs10505.24-13C9
141	spleen_adult.CNhs10465.25-2G2
142	spleen_embryo_E16.CNhs11035.461-43C1
143	spleen_embryo_E18.CNhs11011.1271-21F2
144	spleen_neonate_N10.CNhs11116.752-24D1
145	spleen_neonate_N20.CNhs11112.824-19H1
146	spleen_neonate_N25.CNhs11099.1354-25G3
147	submandibular_gland_adult.CNhs10469.59-29C1
148	tongue_adult.CNhs10499.32-1B4
149	TSt-4/DLL1_feeder_cells_biol_rep1.CNhs13407.12971-138H1
150	TSt-4/DLL1_feeder_cells_biol_rep2.CNhs13408.12987-138I8
151	TSt-4/DLL1_feeder_cells_biol_rep3.CNhs13409.13003-139B6
152	urinary_bladder_adult.CNhs10481.879-12E4
153	uterus_adult.CNhs10509.92-27E5
154	uterus_adult_pregnant_day19.CNhs10497.590-15F5
155	vagina_adult.CNhs10502.89-27D5
156	vesicular_gland_adult.CNhs10491.51-27F8
Pancreas
1	pancreas_adult.CNhs10486.34-16E4
2	pancreas_embryo_E14.CNhs11012.405-44F4
3	pancreas_embryo_E15.CNhs11042.1556-45F2
4	pancreas_embryo_E16.CNhs11003.460-26E5
5	pancreas_embryo_E17.CNhs10599.1558-45G3
6	pancreas_embryo_E18.CNhs10580.1535-43I7
7	pancreas_neonate_N00.CNhs11105.645-26G9
8	pancreas_neonate_N01.CNhs11138.1531-43D7
9	pancreas_neonate_N02.CNhs11139.1539-43D8
10	pancreas_neonate_N16.CNhs11136.787-43B6
11	pancreas_neonate_N25.CNhs11094.1555-45E2
12	pancreas_neonate_N30.CNhs11182.1548-44H5
Stomach
1	stomach_adult.CNhs10503.33-1H6
2	stomach_embryo_E12.CNhs10588.356-43E3
3	stomach_embryo_E15.CNhs10603.1252-16G8
4	stomach_embryo_E16.CNhs11022.459-17D4
5	stomach_embryo_E17.CNhs11006.1035-18D5
6	stomach_embryo_E18.CNhs10999.1286-20C6
7	stomach_neonate_N03.CNhs11193.1340-24B8
8	stomach_neonate_N07.CNhs11210.718-18A9
9	stomach_neonate_N25.CNhs11104.1355-25E4
10	stomach_neonate_N30.CNhs11134.1386-42I1
T cell induction
1	EBF_KO_HPCs_induced_to_T_cell_00hr00min_biol_rep1.CNhs11058.12972-138H2
2	EBF_KO_HPCs_induced_to_T_cell_00hr00min_biol_rep2.CNhs12980.12988-138I9
3	EBF_KO_HPCs_induced_to_T_cell_00hr00min_biol_rep3.CNhs13687.13004-139B7
4	EBF_KO_HPCs_induced_to_T_cell_00hr30min_biol_rep1.CNhs12231.12973-138H3
5	EBF_KO_HPCs_induced_to_T_cell_00hr30min_biol_rep2.CNhs12981.12989-139A1
6	EBF_KO_HPCs_induced_to_T_cell_00hr30min_biol_rep3.CNhs13688.13005-139B8
7	EBF_KO_HPCs_induced_to_T_cell_01hr_biol_rep1.CNhs12232.12974-138H4
8	EBF_KO_HPCs_induced_to_T_cell_01hr_biol_rep2.CNhs12982.12990-139A2
9	EBF_KO_HPCs_induced_to_T_cell_01hr_biol_rep3.CNhs13689.13006-139B9
10	EBF_KO_HPCs_induced_to_T_cell_02hr_biol_rep1.CNhs12233.12975-138H5
11	EBF_KO_HPCs_induced_to_T_cell_02hr_biol_rep2.CNhs12984.12991-139A3
12	EBF_KO_HPCs_induced_to_T_cell_02hr_biol_rep3.CNhs13690.13007-139C1
13	EBF_KO_HPCs_induced_to_T_cell_04hr_biol_rep1.CNhs12234.12976-138H6
14	EBF_KO_HPCs_induced_to_T_cell_04hr_biol_rep2.CNhs12985.12992-139A4
15	EBF_KO_HPCs_induced_to_T_cell_04hr_biol_rep3.CNhs13691.13008-139C2
16	EBF_KO_HPCs_induced_to_T_cell_06hr_biol_rep1.CNhs12235.12977-138H7
17	EBF_KO_HPCs_induced_to_T_cell_06hr_biol_rep2.CNhs12986.12993-139A5
18	EBF_KO_HPCs_induced_to_T_cell_06hr_biol_rep3.CNhs13587.13009-139C3
19	EBF_KO_HPCs_induced_to_T_cell_08hr_biol_rep1.CNhs12236.12978-138H8
20	EBF_KO_HPCs_induced_to_T_cell_08hr_biol_rep2.CNhs12987.12994-139A6
21	EBF_KO_HPCs_induced_to_T_cell_08hr_biol_rep3.CNhs13588.13010-139C4
22	EBF_KO_HPCs_induced_to_T_cell_10hr_biol_rep1.CNhs12237.12979-138H9
23	EBF_KO_HPCs_induced_to_T_cell_10hr_biol_rep2.CNhs12988.12995-139A7
24	EBF_KO_HPCs_induced_to_T_cell_10hr_biol_rep3.CNhs13589.13011-139C5
25	EBF_KO_HPCs_induced_to_T_cell_12hr_biol_rep1.CNhs12238.12980-138I1
26	EBF_KO_HPCs_induced_to_T_cell_12hr_biol_rep2.CNhs12989.12996-139A8
27	EBF_KO_HPCs_induced_to_T_cell_12hr_biol_rep3.CNhs13590.13012-139C6
28	EBF_KO_HPCs_induced_to_T_cell_24hr_biol_rep1.CNhs12239.12981-138I2
29	EBF_KO_HPCs_induced_to_T_cell_24hr_biol_rep2.CNhs12990.12997-139A9
30	EBF_KO_HPCs_induced_to_T_cell_24hr_biol_rep3.CNhs13591.13013-139C7
31	EBF_KO_HPCs_induced_to_T_cell_day02_biol_rep1.CNhs12240.12982-138I3
32	EBF_KO_HPCs_induced_to_T_cell_day02_biol_rep2.CNhs12991.12998-139B1
33	EBF_KO_HPCs_induced_to_T_cell_day02_biol_rep3.CNhs13592.13014-139C8
34	EBF_KO_HPCs_induced_to_T_cell_day03_biol_rep1.CNhs11059.12983-138I4
35	EBF_KO_HPCs_induced_to_T_cell_day03_biol_rep2.CNhs13684.12999-139B2
36	EBF_KO_HPCs_induced_to_T_cell_day03_biol_rep3.CNhs13593.13015-139C9
37	EBF_KO_HPCs_induced_to_T_cell_day04_biol_rep1.CNhs12241.12984-138I5
38	EBF_KO_HPCs_induced_to_T_cell_day04_biol_rep2.CNhs13686.13000-139B3
39	EBF_KO_HPCs_induced_to_T_cell_day04_biol_rep3.CNhs13595.13016-139D1
40	EBF_KO_HPCs_induced_to_T_cell_day05_biol_rep1.CNhs12242.12985-138I6
41	EBF_KO_HPCs_induced_to_T_cell_day05_biol_rep2.CNhs12992.13001-139B4
42	EBF_KO_HPCs_induced_to_T_cell_day05_biol_rep3.CNhs13596.13017-139D2
43	EBF_KO_HPCs_induced_to_T_cell_day06_biol_rep1.CNhs11060.12986-138I7
44	EBF_KO_HPCs_induced_to_T_cell_day06_biol_rep2.CNhs12993.13002-139B5
45	EBF_KO_HPCs_induced_to_T_cell_day06_biol_rep3.CNhs13597.13018-139D3
T cells
1	CD4+CD25+_regulatory_T_cells_antiCD3_CD28_stimulation_06hr_pool1_(BalbcA).CNhs14158.11943-126A8
2	CD4+CD25+_regulatory_T_cells_antiCD3_CD28_stimulation_06hr_pool1_(C57BL_6J).CNhs14159.11944-126A9
3	CD4+CD25+_regulatory_T_cells_PMA_and_ionomycin_stimulation_02hr_pool1_(BalbcA).CNhs14160.11946-126B2
4	CD4+CD25+_regulatory_T_cells_PMA_and_ionomycin_stimulation_02hr_pool1_(C57BL_6J).CNhs14142.11945-126B1
5	CD4+CD25+_regulatory_T_cells_pool1_(C57BL_6J).CNhs13913.11814-124E5
6	CD4+CD25+_regulatory_T_cells_pool2_(Balb_cAJcl).CNhs13221.11818-124E9
7	CD4+CD25-CD44-_naive_conventional_T_cells_antiCD3_CD28_stimulation_06hr_pool1_(C57BL_6J).CNhs13218.11815-124E6
8	CD4+CD25-CD44-_naive_conventional_T_cells_antiCD3_CD28_stimulation_06hr_pool2_(Balb_cAJcl).CNhs13225.11819-124F1
9	CD4+CD25-CD44-_naive_conventional_T_cells_PMA_and_ionomycin_stimulation_02hr_pool1_(C57BL_6J).CNhs13219.11816-124E7
10	CD4+CD25-CD44-_naive_conventional_T_cells_PMA_and_ionomycin_stimulation_02hr_pool2_(Balb_cAJcl).CNhs13226.11820-124F2
11	CD4+CD25-CD44-_naive_conventional_T_cells_pool1_(C57BL_6J).CNhs13217.11813-124E4
12	CD4+CD25-CD44-_naive_conventional_T_cells_pool2_(Balb_cAJcl).CNhs13220.11817-124E8
13	Mouse_CD4+_T_Cells_donor1.CNhs13509.11854-124I9
14	Mouse_CD8+_T_Cells_donor1.CNhs13511.11855-125A1
Testis
1	testis_adult.CNhs10504.57-7G5
2	testis_embryo_E13.CNhs11031.389-23F5
3	testis_embryo_E15.CNhs11034.443-27C5
4	testis_embryo_E16.CNhs11033.470-26G5
5	testis_embryo_E17.CNhs11029.486-18I5
6	testis_embryo_E18.CNhs11027.503-18G5
7	testis_neonate_N00.CNhs11189.1300-22B7
8	testis_neonate_N07.CNhs11222.726-26I4
9	testis_neonate_N10.CNhs11204.763-44D9
10	testis_neonate_N20.CNhs11110.839-18H3
11	testis_neonate_N30.CNhs11130.1391-42E2
Thymus
1	thymus_adult.CNhs10471.38-12B5
2	thymus_embryo_E14.CNhs11041.402-44I4
3	thymus_embryo_E15.CNhs11005.430-45I2
4	thymus_embryo_E16.CNhs11002.456-26C5
5	thymus_embryo_E17.CNhs10581.478-18C1
6	thymus_embryo_E18.CNhs10595.1273-19G4
7	thymus_neonate_N02.CNhs11181.1541-43F8
8	thymus_neonate_N03.CNhs11137.2104-43C7
9	thymus_neonate_N06.CNhs11197.681-26C4
10	thymus_neonate_N07.CNhs11211.713-19D3
11	thymus_neonate_N10.CNhs11194.748-24E4
12	thymus_neonate_N20.CNhs11186.820-7A2
13	thymus_neonate_N25.CNhs11125.1362-25G7
14	thymus_neonate_N30.CNhs11132.1393-42G2
Tracheal epithelial cells
1	Tracheal_epithelial_cells_differentiation_to_ciliated_epithelial_cells_000hr_biol_rep1.CNhs13739.13367-143G1
2	Tracheal_epithelial_cells_differentiation_to_ciliated_epithelial_cells_000hr_biol_rep2.CNhs13740.13368-143G2
3	Tracheal_epithelial_cells_differentiation_to_ciliated_epithelial_cells_000hr_biol_rep3.CNhs13741.13369-143G3
4	Tracheal_epithelial_cells_differentiation_to_ciliated_epithelial_cells_004hr_biol_rep1.CNhs13742.13370-143G4
5	Tracheal_epithelial_cells_differentiation_to_ciliated_epithelial_cells_004hr_biol_rep2.CNhs13743.13371-143G5
6	Tracheal_epithelial_cells_differentiation_to_ciliated_epithelial_cells_004hr_biol_rep3.CNhs13744.13372-143G6
7	Tracheal_epithelial_cells_differentiation_to_ciliated_epithelial_cells_008hr_biol_rep1.CNhs13745.13373-143G7
8	Tracheal_epithelial_cells_differentiation_to_ciliated_epithelial_cells_008hr_biol_rep2.CNhs13746.13374-143G8
9	Tracheal_epithelial_cells_differentiation_to_ciliated_epithelial_cells_008hr_biol_rep3.CNhs13747.13375-143G9
10	Tracheal_epithelial_cells_differentiation_to_ciliated_epithelial_cells_012hr_biol_rep1.CNhs13696.13376-143H1
11	Tracheal_epithelial_cells_differentiation_to_ciliated_epithelial_cells_012hr_biol_rep2.CNhs13748.13377-143H2
12	Tracheal_epithelial_cells_differentiation_to_ciliated_epithelial_cells_012hr_biol_rep3.CNhs13749.13378-143H3
13	Tracheal_epithelial_cells_differentiation_to_ciliated_epithelial_cells_016hr_biol_rep1.CNhs13750.13379-143H4
14	Tracheal_epithelial_cells_differentiation_to_ciliated_epithelial_cells_016hr_biol_rep2.CNhs13751.13380-143H5
15	Tracheal_epithelial_cells_differentiation_to_ciliated_epithelial_cells_016hr_biol_rep3.CNhs13752.13381-143H6
16	Tracheal_epithelial_cells_differentiation_to_ciliated_epithelial_cells_020hr_biol_rep1.CNhs13697.13382-143H7
17	Tracheal_epithelial_cells_differentiation_to_ciliated_epithelial_cells_020hr_biol_rep2.CNhs13753.13383-143H8
18	Tracheal_epithelial_cells_differentiation_to_ciliated_epithelial_cells_020hr_biol_rep3.CNhs13754.13384-143H9
19	Tracheal_epithelial_cells_differentiation_to_ciliated_epithelial_cells_024hr_biol_rep1.CNhs13755.13385-143I1
20	Tracheal_epithelial_cells_differentiation_to_ciliated_epithelial_cells_024hr_biol_rep2.CNhs13756.13386-143I2
21	Tracheal_epithelial_cells_differentiation_to_ciliated_epithelial_cells_024hr_biol_rep3.CNhs13757.13387-143I3
22	Tracheal_epithelial_cells_differentiation_to_ciliated_epithelial_cells_030hr_biol_rep1.CNhs13758.13388-143I4
23	Tracheal_epithelial_cells_differentiation_to_ciliated_epithelial_cells_030hr_biol_rep2.CNhs13759.13389-143I5
24	Tracheal_epithelial_cells_differentiation_to_ciliated_epithelial_cells_030hr_biol_rep3.CNhs13760.13390-143I6
25	Tracheal_epithelial_cells_differentiation_to_ciliated_epithelial_cells_036hr_biol_rep1.CNhs13762.13391-143I7
26	Tracheal_epithelial_cells_differentiation_to_ciliated_epithelial_cells_036hr_biol_rep2.CNhs13763.13392-143I8
27	Tracheal_epithelial_cells_differentiation_to_ciliated_epithelial_cells_036hr_biol_rep3.CNhs13764.13393-143I9
28	Tracheal_epithelial_cells_differentiation_to_ciliated_epithelial_cells_042hr_biol_rep1.CNhs13765.13394-144A1
29	Tracheal_epithelial_cells_differentiation_to_ciliated_epithelial_cells_042hr_biol_rep2.CNhs13766.13395-144A2
30	Tracheal_epithelial_cells_differentiation_to_ciliated_epithelial_cells_042hr_biol_rep3.CNhs13767.13396-144A3
31	Tracheal_epithelial_cells_differentiation_to_ciliated_epithelial_cells_048hr_biol_rep1.CNhs13768.13397-144A4
32	Tracheal_epithelial_cells_differentiation_to_ciliated_epithelial_cells_048hr_biol_rep2.CNhs13769.13398-144A5
33	Tracheal_epithelial_cells_differentiation_to_ciliated_epithelial_cells_048hr_biol_rep3.CNhs13770.13399-144A6
34	Tracheal_epithelial_cells_differentiation_to_ciliated_epithelial_cells_054hr_biol_rep1.CNhs13771.13400-144A7
35	Tracheal_epithelial_cells_differentiation_to_ciliated_epithelial_cells_054hr_biol_rep2.CNhs13772.13401-144A8
36	Tracheal_epithelial_cells_differentiation_to_ciliated_epithelial_cells_054hr_biol_rep3.CNhs13773.13402-144A9
37	Tracheal_epithelial_cells_differentiation_to_ciliated_epithelial_cells_060hr_biol_rep1.CNhs13774.13403-144B1
38	Tracheal_epithelial_cells_differentiation_to_ciliated_epithelial_cells_060hr_biol_rep2.CNhs13775.13404-144B2
39	Tracheal_epithelial_cells_differentiation_to_ciliated_epithelial_cells_060hr_biol_rep3.CNhs13776.13405-144B3
40	Tracheal_epithelial_cells_differentiation_to_ciliated_epithelial_cells_066hr_biol_rep1.CNhs13777.13406-144B4
41	Tracheal_epithelial_cells_differentiation_to_ciliated_epithelial_cells_066hr_biol_rep2.CNhs13778.13407-144B5
42	Tracheal_epithelial_cells_differentiation_to_ciliated_epithelial_cells_066hr_biol_rep3.CNhs13779.13408-144B6
43	Tracheal_epithelial_cells_differentiation_to_ciliated_epithelial_cells_072hr_biol_rep1.CNhs13780.13409-144B7
44	Tracheal_epithelial_cells_differentiation_to_ciliated_epithelial_cells_072hr_biol_rep2.CNhs13781.13410-144B8
45	Tracheal_epithelial_cells_differentiation_to_ciliated_epithelial_cells_072hr_biol_rep3.CNhs13782.13411-144B9
46	Tracheal_epithelial_cells_differentiation_to_ciliated_epithelial_cells_084hr_biol_rep1.CNhs13783.13412-144C1
47	Tracheal_epithelial_cells_differentiation_to_ciliated_epithelial_cells_084hr_biol_rep2.CNhs13784.13413-144C2
48	Tracheal_epithelial_cells_differentiation_to_ciliated_epithelial_cells_084hr_biol_rep3.CNhs13786.13414-144C3
49	Tracheal_epithelial_cells_differentiation_to_ciliated_epithelial_cells_096hr_biol_rep1.CNhs13787.13415-144C4
50	Tracheal_epithelial_cells_differentiation_to_ciliated_epithelial_cells_096hr_biol_rep2.CNhs13788.13416-144C5
51	Tracheal_epithelial_cells_differentiation_to_ciliated_epithelial_cells_096hr_biol_rep3.CNhs13789.13417-144C6
52	Tracheal_epithelial_cells_differentiation_to_ciliated_epithelial_cells_120hr_biol_rep1.CNhs13790.13418-144C7
53	Tracheal_epithelial_cells_differentiation_to_ciliated_epithelial_cells_120hr_biol_rep2.CNhs13791.13419-144C8
54	Tracheal_epithelial_cells_differentiation_to_ciliated_epithelial_cells_120hr_biol_rep3.CNhs13792.13420-144C9
Trophoblast stem cells
1	trophoblast_stem_cell_line_B1_differentiation_day00_biol_rep1.CNhs13526.13297-142H3
2	trophoblast_stem_cell_line_B1_differentiation_day01_biol_rep1.CNhs13527.13298-142H4
3	trophoblast_stem_cell_line_B1_differentiation_day02_biol_rep1.CNhs13528.13299-142H5
4	trophoblast_stem_cell_line_B1_differentiation_day03_biol_rep1.CNhs13529.13300-142H6
5	trophoblast_stem_cell_line_B1_differentiation_day04_biol_rep1.CNhs13635.13301-142H7
6	trophoblast_stem_cell_line_B1_differentiation_day05_biol_rep1.CNhs13636.13302-142H8
7	trophoblast_stem_cell_line_B1_differentiation_day06_biol_rep1.CNhs13530.13303-142H9
8	trophoblast_stem_cell_line_R1AB_differentiation_day00_biol_rep1.CNhs13481.13283-142F7
9	trophoblast_stem_cell_line_R1AB_differentiation_day01_biol_rep1.CNhs13514.13284-142F8
10	trophoblast_stem_cell_line_R1AB_differentiation_day02_biol_rep1.CNhs13515.13285-142F9
11	trophoblast_stem_cell_line_R1AB_differentiation_day03_biol_rep1.CNhs13516.13286-142G1
12	trophoblast_stem_cell_line_R1AB_differentiation_day04_biol_rep1.CNhs13517.13287-142G2
13	trophoblast_stem_cell_line_R1AB_differentiation_day05_biol_rep1.CNhs13518.13288-142G3
14	trophoblast_stem_cell_line_R1AB_differentiation_day06_biol_rep1.CNhs13482.13289-142G4
15	trophoblast_stem_cell_line_Rybp_differentiation_day00_biol_rep1.CNhs13519.13290-142G5
16	trophoblast_stem_cell_line_Rybp_differentiation_day01_biol_rep1.CNhs13520.13291-142G6
17	trophoblast_stem_cell_line_Rybp_differentiation_day02_biol_rep1.CNhs13521.13292-142G7
18	trophoblast_stem_cell_line_Rybp_differentiation_day03_biol_rep1.CNhs13522.13293-142G8
19	trophoblast_stem_cell_line_Rybp_differentiation_day04_biol_rep1.CNhs13523.13294-142G9
20	trophoblast_stem_cell_line_Rybp_differentiation_day05_biol_rep1.CNhs13524.13295-142H1
21	trophoblast_stem_cell_line_Rybp_differentiation_day06_biol_rep1.CNhs13525.13296-142H2
Visual cortex
1	visual_cortex_-_Mecp_knockout_neonate_N15_donor1.CNhs13040.10244-104B1
2	visual_cortex_-_Mecp_knockout_neonate_N15_donor2.CNhs13041.10245-104B2
3	visual_cortex_-_Mecp_knockout_neonate_N15_donor3.CNhs13821.10350-105D8
4	visual_cortex_-_Mecp_knockout_neonate_N30_donor1.CNhs13042.10246-104B3
5	visual_cortex_-_Mecp_knockout_neonate_N30_donor2.CNhs13043.10247-104B4
6	visual_cortex_-_Mecp_knockout_neonate_N30_donor3.CNhs13044.10248-104B5
7	visual_cortex_-_Mecp_knockout_neonate_N60-70_donor1.CNhs13045.10249-104B6
8	visual_cortex_-_Mecp_knockout_neonate_N60-70_donor2.CNhs13046.10250-104B7
9	visual_cortex_-_Mecp_knockout_neonate_N60-70_donor3.CNhs13048.10251-104B8
10	visual_cortex_-_wildtype_neonate_N15_donor1.CNhs13031.10235-104A1
11	visual_cortex_-_wildtype_neonate_N15_donor2.CNhs13032.10236-104A2
12	visual_cortex_-_wildtype_neonate_N15_donor3.CNhs13033.10237-104A3
13	visual_cortex_-_wildtype_neonate_N15_donor5.CNhs13820.10349-105D7
14	visual_cortex_-_wildtype_neonate_N30_donor1.CNhs13034.10238-104A4
15	visual_cortex_-_wildtype_neonate_N30_donor2.CNhs13035.10239-104A5
16	visual_cortex_-_wildtype_neonate_N30_donor3.CNhs13036.10240-104A6
17	visual_cortex_-_wildtype_neonate_N60-70_donor1.CNhs13037.10241-104A7
18	visual_cortex_-_wildtype_neonate_N60-70_donor2.CNhs13038.10242-104A8
19	visual_cortex_-_wildtype_neonate_N60-70_donor3.CNhs13039.10243-104A9
Whole body
1	whole_body_embryo_E11.CNhs11014.324-5I8
2	whole_body_embryo_E12.CNhs10587.857-27C9
3	whole_body_embryo_E13.CNhs10512.372-23H2
4	whole_body_embryo_E14.5.CNhs10578.420-27D2
5	whole_body_embryo_E14.CNhs10519.395-14B1
6	whole_body_embryo_E16.CNhs10514.453-14F2
7	whole_body_embryo_E17.5.CNhs10513.490-9F9
8	whole_body_embryo_E17.CNhs10517.475-3I5
9	whole_body_embryo_E18.CNhs10516.493-3B3
10	whole_body_neonate_N00.CNhs10525.657-19C2
11	whole_body_neonate_N01.CNhs10576.659-23C6
12	whole_body_neonate_N06.CNhs10515.692-21D1
13	whole_body_neonate_N10.CNhs10518.761-6B4
