# Supplementary material for: Transcriptionally induced enhancers in the macrophage immune response to Mycobacterium tuberculosis infection
Source: BMC Genomics. 2019 Jan 22;20:71. doi: 10.1186/s12864-019-5450-6 (PMC6341744; doi:10.1186/s12864-019-5450-6)
Supplement: Supplementary file 11 — Table S5. TADs enriched for induced enhancers. (XLSX 9 kb) [file 12864_2019_5450_MOESM11_ESM.xlsx]

## Sheet: Table_S5
TAD	# induced enhancers in TAD	# all enhancers in TAD	P-value	FDR	TAD sizs	Induced enhancers in TAD
chr14:103000783..103560783	6	14	1.57726e-06	0.000968437	560000	chr14:103014778..103015179, chr14:103015885..103016286, chr14:103033398..103033799, chr14:103034101..103034502, chr14:103037012..103037413, chr14:103039353..103039754
chr6:29170000..30410000	5	8	1.1483e-06	0.000968437	1240000	chr6:29245811..29246212, chr6:29246505..29246906, chr6:29247085..29247486, chr6:29248364..29248765, chr6:29264325..29264726
chr4:144890097..145410097	8	38	1.21143e-05	0.00495878	520000	chr4:145236110..145236511, chr4:145242976..145243377, chr4:145245568..145245969, chr4:145257358..145257759, chr4:145258082..145258483, chr4:145260068..145260469, chr4:145272660..145273061, chr4:145283432..145283833
chr12:118921527..120019057	5	14	3.54488e-05	0.0108828	1097530	chr12:119070448..119070849, chr12:119139486..119139887, chr12:119146467..119146868, chr12:119164136..119164537, chr12:119207071..119207472
chr5:43648761..44288761	4	8	4.81347e-05	0.0118219	640000	chr5:43865294..43865695, chr5:43866391..43866792, chr5:43881862..43882263, chr5:43885022..43885423
chr11:83506498..83746498	5	17	0.000101839	0.0208431	240000	chr11:83534208..83534609, chr11:83534669..83535070, chr11:83536277..83536678, chr11:83543929..83544330, chr11:83550341..83550742
