# Supplementary material for: Transcriptionally induced enhancers in the macrophage immune response to Mycobacterium tuberculosis infection
Source: BMC Genomics. 2019 Jan 22;20:71. doi: 10.1186/s12864-019-5450-6 (PMC6341744; doi:10.1186/s12864-019-5450-6)
Supplement: Supplementary file 19 — Table S7. Acquired enhancers with associated target genes up-regulated at 4 h post infection. (XLSX 33 kb) [file 12864_2019_5450_MOESM19_ESM.xlsx]

## Sheet: Table_S7
Gene Name	Mean gene expression, 0 h, TPM	Mean gene expression, 4 h infected, TPM	Enhancer	Mean enhancer expression, 0 h, TPM	Mean enhancer expression, 4 h infected, TPM	Super Enhancer	Corr. Coef	P-value
5730508B09Rik	23.79	168.19	chr3:127915307..127915708	0	0.25		0.82	0
AA467197	1.75	312.1	chr2:122665515..122665916	0	0.44		0.62	0.04
AA467197	1.75	312.1	chr2:122665958..122666359	0	0.37		0.86	0
Abcc5	61.74	167.13	chr16:20414013..20414414	0	0.79		0.44	0.18
Abhd17c	20.17	86.65	chr7:84192286..84192687	0	0.45		0.44	0.18
Abhd17c	20.17	86.65	chr7:84240388..84240789	0	0.33		0.67	0.02
Abi1	94.1	182.61	chr2:24304532..24304933	0	1.44	chr2:24295006..24367810	0.36	0.27
Abracl	70.51	262.18	chr10:16498629..16499030	0	0.21		0.05	0.88
Abracl	70.51	262.18	chr10:17788510..17788911	0	0.4	chr10:17766970..17805493	0.75	0.01
Acbd3	50.84	155.78	chr1:180312948..180313349	0	0.22	chr1:180288795..180343334	0.47	0.14
Acbd3	50.84	155.78	chr1:180402568..180402969	0	0.09	chr1:180387089..180439865	0.1	0.77
Adora2a	2.34	59.94	chr10:75326565..75326966	0	1.07		0.89	0
Adora2a	2.34	59.94	chr10:75338815..75339216	0	0.35		0.49	0.12
Aebp2	29.07	66.13	chr6:140613783..140614184	0	0.14		0.5	0.12
Agfg1	45.71	117.1	chr1:82834583..82834984	0	0.11		0.58	0.06
Ankrd17	24.1	49.11	chr5:90859535..90859936	0	0.14	chr5:90853292..90909330	0.13	0.71
Ankrd17	24.1	49.11	chr5:90880890..90881291	0	1.31	chr5:90853292..90909330	0.55	0.08
Arl8a	169.66	367.13	chr1:135815389..135815790	0	0.86		0.45	0.17
Asf1a	10.61	29.21	chr10:53467656..53468057	0	0.45		0.56	0.07
Atf3	164.66	1228.23	chr1:191880208..191880609	0	0.18		0.22	0.52
Atp2b4	0	7.68	chr1:133856023..133856424	0	0.18		0.02	0.95
Batf2	7.74	50.25	chr19:5954593..5954994	0	0.44		0.64	0.03
Baz2b	39.31	65.12	chr2:60366231..60366632	0	0.66		0.55	0.08
BC016423	10.75	35.76	chr13:5776926..5777327	0	0.36	chr13:5767829..5789713	0.58	0.06
Bhlhe40	20.05	223.76	chr6:108527916..108528317	0	0.09	chr6:108503529..108555358	0.05	0.88
Bhlhe40	20.05	223.76	chr6:108687562..108687963	0	0.33		0.77	0.01
Bhlhe41	56.92	150.51	chr6:145977835..145978236	0	0		0.46	0.16
Blcap	39.04	89.68	chr2:157427670..157428071	0	0.44	chr2:157362899..157428848	0.2	0.55
Blcap	39.04	89.68	chr2:157428230..157428631	0	1.2	chr2:157362899..157428848	0.45	0.17
C030046E11Rik	43.59	108.18	chr19:29150090..29150491	0	0.17	chr19:29126488..29189256	0.5	0.12
C030046E11Rik	43.59	108.18	chr19:29493287..29493688	0	2.23	chr19:29461249..29540485	0.74	0.01
Cacna1b	0.32	3.12	chr2:24304532..24304933	0	1.44	chr2:24295006..24367810	0.79	0
Ccl2	16.1	320.82	chr11:82019307..82019708	0	0	chr11:81997042..82048433	0.4	0.22
Ccl7	6.57	409.78	chr11:82019307..82019708	0	0	chr11:81997042..82048433	0.4	0.22
Ccnl1	85.94	176.06	chr3:65434700..65435101	0	0.81		0.8	0
Ccrl2	40.42	2956.06	chr9:111037323..111037724	0	0.05	chr9:111033726..111096185	0.21	0.54
Cd200	8.84	116.85	chr16:45372514..45372915	0	1.26	chr16:45349557..45421532	0.06	0.86
Cd200	8.84	116.85	chr16:45375798..45376199	0	2.38	chr16:45349557..45421532	0.52	0.11
Cd200	8.84	116.85	chr16:45379525..45379926	0	0.84	chr16:45349557..45421532	0.21	0.53
Cd200	8.84	116.85	chr16:45386764..45387165	0	0.62	chr16:45349557..45421532	0.4	0.22
Cd274	80.93	2092.53	chr19:29150090..29150491	0	0.17	chr19:29126488..29189256	0.4	0.22
Cd274	80.93	2092.53	chr19:29480867..29481268	0	0.95	chr19:29461249..29540485	0.01	0.98
Cd274	80.93	2092.53	chr19:29493287..29493688	0	2.23	chr19:29461249..29540485	0.31	0.35
Cd44	280.13	1277.03	chr2:101827652..101828053	0	0.15		0.31	0.36
Cd44	280.13	1277.03	chr2:102956947..102957348	0	0	chr2:102942146..102990629	0.1	0.77
Cd44	280.13	1277.03	chr2:103052450..103052851	0	0.05		0.42	0.2
Cd53	418.64	723.36	chr3:106832136..106832537	0	0.09		0.13	0.69
Cdkn1a	190.9	2207.28	chr17:29384885..29385286	0	0.22		0.09	0.79
Cep85l	7.28	21.54	chr10:53467656..53468057	0	0.45		0.63	0.04
Clcn7	84.86	315.86	chr17:25140835..25141236	0	0.55		0.63	0.04
Clec4d	900.15	2492.49	chr6:123208040..123208441	0	0.45		0.49	0.13
Clec4d	900.15	2492.49	chr6:124078317..124078718	0	0.12		0.67	0.02
Cln5	66.84	228.02	chr14:103011772..103012173	0	0.24		0.13	0.71
Col27a1	0	3.41	chr4:63845785..63846186	0	0.11		0.1	0.76
Creb5	62.57	360.58	chr6:53376773..53377174	0	0.24		0.75	0.01
Creb5	62.57	360.58	chr6:53455378..53455779	0	0.17		0.06	0.85
Creb5	62.57	360.58	chr6:53501341..53501742	0	0		0.28	0.4
Crem	17.65	76.04	chr18:3274693..3275094	0	0.22		0.5	0.12
Csf2rb	42.92	101.36	chr15:78624117..78624518	0	0		0.1	0.77
Cxcl1	38.04	10644.2	chr5:90859535..90859936	0	0.14	chr5:90853292..90909330	0.62	0.04
Cxcl1	38.04	10644.2	chr5:90880890..90881291	0	1.31	chr5:90853292..90909330	0.69	0.02
Cxcl2	82.01	18964.6	chr5:90859535..90859936	0	0.14	chr5:90853292..90909330	0.57	0.07
Cxcl2	82.01	18964.6	chr5:90880890..90881291	0	1.31	chr5:90853292..90909330	0.71	0.02
Cxcl3	7.93	1411.52	chr5:90859535..90859936	0	0.14	chr5:90853292..90909330	0.26	0.44
Cxcl3	7.93	1411.52	chr5:90880890..90881291	0	1.31	chr5:90853292..90909330	0.57	0.07
Cxcl5	0.12	5.7	chr5:90859535..90859936	0	0.14	chr5:90853292..90909330	0.23	0.5
Cxcl5	0.12	5.7	chr5:90880890..90881291	0	1.31	chr5:90853292..90909330	0.38	0.25
D16Ertd472e	1.16	13.54	chr16:78473392..78473793	0	0.33		0.77	0.01
Dcp1a	14.82	25.18	chr14:30357208..30357609	0	0.38		0.47	0.14
Denr	55.06	365.36	chr5:123858514..123858915	0	0.85	chr5:123858496..123915356	0.62	0.04
Denr	55.06	365.36	chr5:123891693..123892094	0	0.3	chr5:123858496..123915356	0.27	0.42
Denr	55.06	365.36	chr5:123893504..123893905	0	0.93	chr5:123858496..123915356	0.51	0.11
Dnajb4	17.84	38.88	chr3:152469311..152469712	0	0.11		0.26	0.43
Dnajc21	7.29	17.1	chr15:10696833..10697234	0	0.15		0.16	0.63
Dot1l	28.02	105.51	chr10:80934589..80934990	0	0.27	chr10:80921882..80943397	0.71	0.02
Dot1l	28.02	105.51	chr10:80939126..80939527	0	0.09	chr10:80921882..80943397	0.62	0.04
Dot1l	28.02	105.51	chr10:80941810..80942211	0	0.09	chr10:80921882..80943397	0.62	0.04
Dot1l	28.02	105.51	chr10:81102385..81102786	0	0.09		0.51	0.11
Dtnb	2.67	16.24	chr12:3823395..3823796	0	0	chr12:3823596..3873354	0.5	0.12
Dtwd1	4.57	11.4	chr2:126303166..126303567	0	0.23		0.28	0.4
Dusp16	4.79	43.29	chr6:134703412..134703813	0	0.54		0.53	0.09
Dusp4	13.72	244.01	chr8:34623257..34623658	0	0.06		0.34	0.31
Dusp4	13.72	244.01	chr8:34761893..34762294	0	0.09		0.58	0.06
Dusp4	13.72	244.01	chr8:34763147..34763548	0	0.63		0.58	0.06
Dusp4	13.72	244.01	chr8:34764887..34765288	0	0.35		0.6	0.05
Dusp5	4.71	49.88	chr19:53433985..53434386	0	0.18		0.43	0.19
Edn1	0.2	665.91	chr13:42244281..42244682	0	1.08	chr13:42244288..42262608	0.37	0.27
Edn1	0.2	665.91	chr13:42248616..42249017	0	1.67	chr13:42244288..42262608	0.92	0
Edn1	0.2	665.91	chr13:42253813..42254214	0	0.15	chr13:42244288..42262608	0.37	0.26
Edn1	0.2	665.91	chr13:42262323..42262724	0	0.47	chr13:42244288..42262608	0.09	0.78
Edn1	0.2	665.91	chr13:42292895..42293296	0	0.2		0.42	0.2
Ehd1	191.36	1181	chr19:5952244..5952645	0	0.22		0.75	0.01
Ehd1	191.36	1181	chr19:5954593..5954994	0	0.44		0.64	0.03
Epb4.1l2	19.73	39.87	chr10:25320362..25320763	0	0.2		0.21	0.54
Errfi1	6.21	24.23	chr4:150836810..150837211	0	0.21		0.38	0.25
Esd	252.86	640.73	chr14:74678139..74678540	0	0.06		0.2	0.55
Esd	252.86	640.73	chr14:74697164..74697565	0	0.2		0.03	0.92
Etv6	50.91	98.64	chr6:134020843..134021244	0	0.2	chr6:134020776..134102776	0.67	0.02
F10	9.06	363.43	chr8:13027726..13028127	0	0.97	chr8:13010399..13039526	0.78	0
Fam46c	12.37	104.3	chr3:100530036..100530437	0	0.09		0.43	0.18
Fosl2	18.44	81.21	chr5:32163321..32163722	0	0.51	chr5:32103977..32198075	0.57	0.06
Fosl2	18.44	81.21	chr5:33096255..33096656	0	0.36		0.31	0.36
Foxf2	0	1.77	chr13:30787911..30788312	0	0		0.5	0.12
Foxf2	0	1.77	chr13:31290587..31290988	0	0.14		0.3	0.38
Fubp1	48.27	96.8	chr3:152469311..152469712	0	0.11		0.59	0.06
Furin	101.49	300.93	chr7:80417634..80418035	0	0.38	chr7:80416878..80474337	0.43	0.18
Furin	101.49	300.93	chr7:80419271..80419672	0	0.18	chr7:80416878..80474337	0.62	0.04
Gadd45b	46.96	527.61	chr10:80934589..80934990	0	0.27	chr10:80921882..80943397	0.69	0.02
Gadd45b	46.96	527.61	chr10:80939126..80939527	0	0.09	chr10:80921882..80943397	0.4	0.22
Gadd45b	46.96	527.61	chr10:80941810..80942211	0	0.09	chr10:80921882..80943397	0.4	0.22
Gadd45b	46.96	527.61	chr10:81102385..81102786	0	0.09		0.41	0.21
Gm12185	0.24	3.28	chr11:49083212..49083613	0	0.11		0.68	0.02
Gm4540	32.15	73.53	chr3:106832136..106832537	0	0.09		0.08	0.81
Gpd2	21.3	118.76	chr2:57287327..57287728	0	0.53		0.53	0.09
Gspt1	62.17	162.45	chr16:10676652..10677053	0	0.06		0.66	0.03
Gspt1	62.17	162.45	chr16:10814725..10815126	0	0.22		0.61	0.05
Gspt1	62.17	162.45	chr16:10838583..10838984	0	0.05		0.58	0.06
Gsr	68.68	176.59	chr8:33658978..33659379	0	0.17	chr8:33641899..33687883	0.77	0.01
Higd1a	35.03	93.15	chr9:123770478..123770879	0	0.49		0.37	0.26
Hilpda	13.91	705.96	chr6:29246505..29246906	0	2.13		0.81	0
Hivep1	5.63	52.67	chr13:41788113..41788514	0	0.12		0.4	0.22
Hivep1	5.63	52.67	chr13:42244281..42244682	0	1.08	chr13:42244288..42262608	0.76	0.01
Hivep1	5.63	52.67	chr13:42248616..42249017	0	1.67	chr13:42244288..42262608	0.42	0.19
Hivep1	5.63	52.67	chr13:42253813..42254214	0	0.15	chr13:42244288..42262608	0.51	0.11
Hivep1	5.63	52.67	chr13:42262323..42262724	0	0.47	chr13:42244288..42262608	0.36	0.28
Hivep1	5.63	52.67	chr13:42292895..42293296	0	0.2		0.47	0.14
Hk3	77.93	284.96	chr13:54809062..54809463	0	0.25		0.71	0.01
Hnrnpll	36.42	80.45	chr17:79754941..79755342	0	0.17		0.58	0.06
Hnrnpll	36.42	80.45	chr17:79781874..79782275	0	0.27		0.65	0.03
Hsd17b12	116.6	259.68	chr2:94288127..94288528	0	0		0.12	0.72
Htr2a	0.04	7.91	chr14:74678139..74678540	0	0.06		0.31	0.35
Htr2a	0.04	7.91	chr14:74697164..74697565	0	0.2		0.55	0.08
Id2	275.59	3075.23	chr12:25299579..25299980	0	0.77	chr12:25281422..25356922	0.81	0
Ifi47	151.62	1132.19	chr11:49083212..49083613	0	0.11		0.67	0.02
Ifnb1	0	3.71	chr4:88215458..88215859	0	0.27		0.67	0.02
Il12a	0	55.11	chr3:68637880..68638281	0	0.77		0.53	0.09
Il17ra	31.5	274.74	chr6:120466638..120467039	0	0.2		0.49	0.12
Il1a	1.51	1799.61	chr2:128312549..128312950	0	0.11		0.55	0.08
Il1a	1.51	1799.61	chr2:128318978..128319379	0	0.16		0.47	0.14
Il1a	1.51	1799.61	chr2:128320412..128320813	0	0.33		0.29	0.38
Il1a	1.51	1799.61	chr2:129263028..129263429	0	0.11		0.42	0.2
Il1a	1.51	1799.61	chr2:129319955..129320356	0	1.06	chr2:129297176..129338882	0.89	0
Il1b	278.8	9004.58	chr2:128320412..128320813	0	0.33		0.25	0.45
Il1b	278.8	9004.58	chr2:129263028..129263429	0	0.11		0.19	0.57
Il1b	278.8	9004.58	chr2:129319955..129320356	0	1.06	chr2:129297176..129338882	0.66	0.03
Il1f6	0.04	7.07	chr2:24304532..24304933	0	1.44	chr2:24295006..24367810	0.65	0.03
Il1f9	0.76	34.79	chr2:24304532..24304933	0	1.44	chr2:24295006..24367810	0.79	0
Il1rn	75.95	8405.12	chr2:24304532..24304933	0	1.44	chr2:24295006..24367810	0.77	0.01
Il23a	0	3.93	chr10:128780928..128781329	0	0.06		0.09	0.8
Il6	0.52	1780.98	chr5:29948251..29948652	0	0.26		0.73	0.01
Il7r	90.27	221.76	chr15:9535223..9535624	0	0		0.3	0.37
Il7r	90.27	221.76	chr15:9570018..9570419	0	0.06		0.2	0.56
Ilf3	22.77	52.53	chr9:21316710..21317111	0	0.06		0.5	0.12
Ilf3	22.77	52.53	chr9:21321564..21321965	0	0.09		0.36	0.28
Inhba	0.04	261.15	chr13:15992457..15992858	0	0.05		0.54	0.09
Insl6	17.05	59.19	chr19:29150090..29150491	0	0.17	chr19:29126488..29189256	0.1	0.77
Insl6	17.05	59.19	chr19:29480867..29481268	0	0.95	chr19:29461249..29540485	0.38	0.25
Insl6	17.05	59.19	chr19:29493287..29493688	0	2.23	chr19:29461249..29540485	0.3	0.37
Iqgap1	308.48	637.73	chr7:80417634..80418035	0	0.38	chr7:80416878..80474337	0.71	0.01
Iqgap1	308.48	637.73	chr7:80419271..80419672	0	0.18	chr7:80416878..80474337	0.18	0.59
Irg1	477.19	17287.8	chr14:103011772..103012173	0	0.24		0.66	0.03
Irgm1	128.05	661.95	chr11:49083212..49083613	0	0.11		0.67	0.02
Itgb8	0.24	36.74	chr12:119028194..119028595	0	0.3		0.62	0.04
Itgb8	0.24	36.74	chr12:119113870..119114271	0	0.45	chr12:119069748..119114342	0.52	0.1
Itgb8	0.24	36.74	chr12:119139486..119139887	0	2.26	chr12:119138418..119170550	0.83	0
Itgb8	0.24	36.74	chr12:119207071..119207472	0	1.08		0.69	0.02
Itgb8	0.24	36.74	chr12:119210609..119211010	0	0.62		0.84	0
Itgb8	0.24	36.74	chr12:119398180..119398581	0	0.46		0.51	0.11
Jak2	47.91	461.54	chr19:29150090..29150491	0	0.17	chr19:29126488..29189256	0.4	0.22
Jak2	47.91	461.54	chr19:29480867..29481268	0	0.95	chr19:29461249..29540485	0.23	0.49
Jak2	47.91	461.54	chr19:29493287..29493688	0	2.23	chr19:29461249..29540485	0.42	0.2
Katnbl1	24.29	42.51	chr2:112446609..112447010	0	0.48		0.42	0.2
Kcna3	3.48	49.83	chr3:106832136..106832537	0	0.09		0.38	0.25
Kdm3a	18.97	41.18	chr6:71223314..71223715	0	0		0.23	0.5
Kdm3a	18.97	41.18	chr6:71224192..71224593	0	0.48		0.51	0.11
Kif5b	43.42	84.81	chr18:5404645..5405046	0	0.09		0.07	0.84
Klf6	145.52	559.75	chr13:5601625..5602026	0	0.11		0.21	0.53
Klf6	145.52	559.75	chr13:5776926..5777327	0	0.36	chr13:5767829..5789713	0.82	0
Klf6	145.52	559.75	chr13:5791916..5792317	0	0.49		0.27	0.42
Kpna3	49.37	373.5	chr14:62350892..62351293	0	0.39		0.52	0.1
Ktn1	0.34	1.82	chr14:47646899..47647300	0	0.71		0.56	0.07
Lad1	0.75	31.37	chr1:135815389..135815790	0	0.86		0.44	0.18
Limd1	44.4	79.64	chr9:123770478..123770879	0	0.49		0.46	0.15
Lrrfip2	56.37	293.83	chr9:111037323..111037724	0	0.05	chr9:111033726..111096185	0.11	0.75
Lztfl1	10.84	144.43	chr9:123770478..123770879	0	0.49		0.44	0.17
Malt1	16.76	508.36	chr18:65302474..65302875	0	0.51		0.54	0.09
Malt1	16.76	508.36	chr18:65380779..65381180	0	0.71	chr18:65375268..65497334	0.81	0
Malt1	16.76	508.36	chr18:65410278..65410679	0	0.23	chr18:65375268..65497334	0.2	0.56
Map2k4	39.39	124.88	chr11:65794243..65794644	0	0.57	chr11:65771685..65821158	0.46	0.16
Map4k4	36.97	130.24	chr1:39896496..39896897	0	0.27	chr1:39895196..39969443	0.67	0.02
Mapk1ip1l	60.97	189.32	chr14:47646899..47647300	0	0.71		0.56	0.07
Mapk6	23.55	120.83	chr9:75435281..75435682	0	0		0.31	0.35
2007-03-01	41.92	72.78	chr2:60366231..60366632	0	0.66		0.7	0.02
Mcoln2	45.43	175.66	chr3:145951356..145951757	0	0.12		0.07	0.84
Mfsd7a	15.49	96.15	chr5:108406372..108406773	0	0.09		0.2	0.56
Mkks	28.04	50.1	chr2:136986361..136986762	0	0		0.18	0.61
Mmp13	10.18	665.74	chr9:7222508..7222909	0	0.25	chr9:7221288..7272652	0.35	0.29
Mmp13	10.18	665.74	chr9:7332715..7333116	0	0.3		0.07	0.83
Mtdh	47.97	142.11	chr15:34026586..34026987	0	0.18		0.31	0.35
Mx1	44.26	431.16	chr16:97472505..97472906	0	0.28		0.66	0.03
Mx2	10.38	128	chr16:97472505..97472906	0	0.28		0.66	0.03
Mxd1	18.7	157.57	chr6:86570736..86571137	0	2.12	chr6:86570764..86585690	0.81	0
Myef2	14.13	26.49	chr2:122665515..122665916	0	0.44		0.08	0.81
Myef2	14.13	26.49	chr2:122665958..122666359	0	0.37		0.45	0.16
Myo1d	1.71	6.95	chr11:82019307..82019708	0	0	chr11:81997042..82048433	0.5	0.12
Nfkb1	57.59	467.04	chr3:135672408..135672809	0	0.64	chr3:135623609..135730126	0.66	0.03
Nfkbie	25.46	251	chr17:45772643..45773044	0	0.09	chr17:45735352..45810701	0.4	0.22
Niacr1	7.24	793.12	chr5:123858514..123858915	0	0.85	chr5:123858496..123915356	0.81	0
Niacr1	7.24	793.12	chr5:123891693..123892094	0	0.3	chr5:123858496..123915356	0.37	0.27
Niacr1	7.24	793.12	chr5:123893504..123893905	0	0.93	chr5:123858496..123915356	0.61	0.05
Nos2	10.27	1812.88	chr11:78873275..78873676	0	0.45	chr11:78846560..78889608	0.5	0.12
Nos2	10.27	1812.88	chr11:78876017..78876418	0	2.06	chr11:78846560..78889608	0.33	0.32
Nr3c1	30.84	77.59	chr18:39542782..39543183	0	0.09		0.67	0.02
Nr3c1	30.84	77.59	chr18:39560745..39561146	0	0.23		0.54	0.08
Nr3c1	30.84	77.59	chr18:39737693..39738094	0	0.27		0.38	0.25
Nr4a2	1.01	10.68	chr2:57287327..57287728	0	0.53		0.41	0.21
Nr4a3	0.35	77.33	chr4:48553823..48554224	0	0		0.34	0.31
Ntng2	2.83	20.9	chr2:29629282..29629683	0	0		0.02	0.96
Odc1	9.99	19.57	chr12:17507149..17507550	0	0.4		0.67	0.02
Osgin2	11.08	117.38	chr4:16086631..16087032	0	0.62	chr4:16071120..16088855	0.67	0.02
Osgin2	11.08	117.38	chr4:16101967..16102368	0	0.32		0.52	0.1
Osm	6.22	144.52	chr11:4308004..4308405	0	0.62	chr11:4222240..4319943	0.53	0.1
Paf1	48.19	98.87	chr7:28384166..28384567	0	0	chr7:28372812..28386444	0.3	0.37
Pcgf3	22.44	67.29	chr5:108406372..108406773	0	0.09		0.4	0.22
Pcid2	2.78	16.3	chr8:13027726..13028127	0	0.97	chr8:13010399..13039526	0.81	0
Pde4b	24.65	156.53	chr4:102498919..102499320	0	0.32		0.28	0.4
Pde4b	24.65	156.53	chr4:102682159..102682560	0	0.15		0.17	0.62
Pdgfrl	0.04	1.56	chr8:40591685..40592086	0	0.42	chr8:40584597..40612504	0.39	0.24
Peli1	51.15	241.54	chr11:21013166..21013567	0	0	chr11:21009595..21139980	0.03	0.93
Piezo1	40.35	157.06	chr8:122039407..122039808	0	0.06		0.66	0.03
Pim1	73.07	516.75	chr17:29384885..29385286	0	0.22		0.46	0.16
Pla2g4a	17.61	111.15	chr1:149856816..149857217	0	0.36		0.53	0.1
Pla2g4a	17.61	111.15	chr1:149891035..149891436	0	0.6		0.33	0.33
Pla2g4a	17.61	111.15	chr1:149946497..149946898	0	0.5	chr1:149940143..149975776	0.16	0.64
Pla2g4a	17.61	111.15	chr1:150151212..150151613	0	0.63	chr1:150144944..150174474	0.35	0.29
Pla2g4a	17.61	111.15	chr1:150173836..150174237	0	0.84	chr1:150144944..150174474	0.35	0.3
Pla2g4a	17.61	111.15	chr1:150197756..150198157	0	0.38		0.43	0.18
Plekha5	3.13	18.25	chr6:140613783..140614184	0	0.14		0.34	0.31
Plk2	50.22	770.18	chr13:110600005..110600406	0	0.14		0.43	0.19
Pmp22	429.88	914.12	chr11:63098632..63099033	0	0.96		0.54	0.09
Polr3d	11.55	27.82	chr14:70370516..70370917	0	0.23		0.34	0.3
Ppap2b	5.97	90.34	chr4:105248194..105248595	0	0.56	chr4:105206927..105291922	0.32	0.34
Ppap2b	5.97	90.34	chr4:105271160..105271561	0	0.67	chr4:105206927..105291922	0.18	0.6
Ppap2b	5.97	90.34	chr4:105286246..105286647	0	1.63	chr4:105206927..105291922	0.48	0.13
Ppfia1	35.38	80.3	chr7:144569396..144569797	0	0.31		0.62	0.04
Ppfia1	35.38	80.3	chr7:144570528..144570929	0	0.41		0.84	0
Ppfibp2	36.07	100.62	chr7:106551854..106552255	0	0.58		0.21	0.54
Ppp1cb	30.05	69.63	chr5:32163321..32163722	0	0.51	chr5:32103977..32198075	0.2	0.55
Ppp1cb	30.05	69.63	chr5:33096255..33096656	0	0.36		0.53	0.09
Ppp2ca	159.07	286.7	chr11:51915333..51915734	0	0.06	chr11:51911429..51939178	0.14	0.69
Ppp3cc	12.06	20.76	chr14:70370516..70370917	0	0.23		0.09	0.8
Ppp4r2	12.25	57.84	chr6:100799229..100799630	0	0.42		0.32	0.34
Ppp4r2	12.25	57.84	chr6:100802309..100802710	0	0.23		0.24	0.48
Psd4	36.4	103.53	chr2:24304532..24304933	0	1.44	chr2:24295006..24367810	0.57	0.07
Psip1	18.08	66.54	chr4:83497089..83497490	0	0.39		0.44	0.17
Psmd11	33.57	66.89	chr11:82019307..82019708	0	0	chr11:81997042..82048433	0.2	0.56
Ptafr	252.87	566.27	chr4:132589168..132589569	0	0.34	chr4:132588453..132638966	0.32	0.33
Ptbp1	122.12	214.93	chr10:80934589..80934990	0	0.27	chr10:80921882..80943397	0.14	0.69
Ptgs2	4.93	13080.1	chr1:149856816..149857217	0	0.36		0.67	0.02
Ptgs2	4.93	13080.1	chr1:149891035..149891436	0	0.6		0.21	0.53
Ptgs2	4.93	13080.1	chr1:149946497..149946898	0	0.5	chr1:149940143..149975776	0.19	0.58
Ptgs2	4.93	13080.1	chr1:150151212..150151613	0	0.63	chr1:150144944..150174474	0.64	0.03
Ptgs2	4.93	13080.1	chr1:150173836..150174237	0	0.84	chr1:150144944..150174474	0.13	0.71
Ptgs2	4.93	13080.1	chr1:150197756..150198157	0	0.38		0.75	0.01
Ptpn1	137.13	245.68	chr2:167702232..167702633	0	0.06	chr2:167687734..167778165	0.11	0.75
Ptpn1	137.13	245.68	chr2:167754626..167755027	0	0.18	chr2:167687734..167778165	0.31	0.36
Ptpn23	25.54	79.97	chr9:111037323..111037724	0	0.05	chr9:111033726..111096185	0.25	0.46
Rab20	37.16	239.87	chr8:13027726..13028127	0	0.97	chr8:13010399..13039526	0.49	0.13
Rai14	5.9	21.7	chr15:10696833..10697234	0	0.15		0.2	0.55
Ralgds	27.44	248.06	chr2:28440842..28441243	0	0.09		0.66	0.03
Ramp3	0.18	3.78	chr11:6695273..6695674	0	0.24		0.17	0.62
Rap1b	340.78	756.68	chr10:117976296..117976697	0	0		0.12	0.72
Rapgef1	18.95	39.16	chr2:29629282..29629683	0	0		0.25	0.46
Rapgef1	18.95	39.16	chr2:29633115..29633516	0	0.06		0.2	0.56
Rasa2	7.74	22.21	chr9:96783277..96783678	0	0.32		0.56	0.07
Rasgef1b	83.29	381.64	chr5:99360081..99360482	0	0.55	chr5:99358043..99395596	0.61	0.05
Rbms1	98.01	249.75	chr2:61476140..61476541	0	0.35		0.66	0.03
Rbms1	98.01	249.75	chr2:61482694..61483095	0	0.41		0.35	0.29
Rbms1	98.01	249.75	chr2:61489772..61490173	0	0.43		0.52	0.1
Rbpj	98.72	295.72	chr5:53397920..53398321	0	0.2	chr5:53375737..53438207	0.21	0.53
Rcl1	15.14	45.5	chr19:29150090..29150491	0	0.17	chr19:29126488..29189256	0.3	0.37
Rela	103.87	309.04	chr19:5952244..5952645	0	0.22		0.55	0.08
Rela	103.87	309.04	chr19:5954593..5954994	0	0.44		0.51	0.11
Reps1	11.72	27.29	chr10:16498629..16499030	0	0.21		0.26	0.43
Rgl1	11.65	73.45	chr1:152580502..152580903	0	0.63		0.18	0.59
Rilpl2	145.59	263.39	chr5:123858514..123858915	0	0.85	chr5:123858496..123915356	0.67	0.02
Rilpl2	145.59	263.39	chr5:123891693..123892094	0	0.3	chr5:123858496..123915356	0.36	0.27
Rilpl2	145.59	263.39	chr5:123893504..123893905	0	0.93	chr5:123858496..123915356	0.63	0.04
Ripk2	31.06	297.51	chr4:16086631..16087032	0	0.62	chr4:16071120..16088855	0.65	0.03
Ripk2	31.06	297.51	chr4:16101967..16102368	0	0.32		0.62	0.04
Rnf24	6.67	26.45	chr2:131426402..131426803	0	0.82	chr2:131423507..131456080	0.74	0.01
Rnf24	6.67	26.45	chr2:131430370..131430771	0	0.73	chr2:131423507..131456080	0.51	0.11
Rsrc2	51.44	104.03	chr5:123858514..123858915	0	0.85	chr5:123858496..123915356	0.66	0.03
Rsrc2	51.44	104.03	chr5:123891693..123892094	0	0.3	chr5:123858496..123915356	0.14	0.68
Rsrc2	51.44	104.03	chr5:123893504..123893905	0	0.93	chr5:123858496..123915356	0.43	0.19
Rybp	6.92	17.67	chr6:100799229..100799630	0	0.42		0.46	0.15
Rybp	6.92	17.67	chr6:100802309..100802710	0	0.23		0.3	0.38
Samsn1	42.88	343.93	chr16:76117049..76117450	0	0.41		0.16	0.63
Sde2	26.18	125.52	chr1:180841512..180841913	0	0.39		0.36	0.27
Sec24a	21.25	49.3	chr11:51915333..51915734	0	0.06	chr11:51911429..51939178	0.25	0.45
Sec24b	34.66	147.13	chr3:130074745..130075146	0	0.32		0.4	0.22
Sf1	101.72	177.73	chr19:5952244..5952645	0	0.22		0.42	0.2
Sf1	101.72	177.73	chr19:5954593..5954994	0	0.44		0.43	0.18
Sgk1	216.62	744.64	chr10:21685955..21686356	0	0		0.51	0.11
Sik3	20.82	56.55	chr9:46116759..46117160	0	0.27		0.32	0.33
Slc1a2	0.14	11.18	chr2:101827652..101828053	0	0.15		0.32	0.34
Slc1a2	0.14	11.18	chr2:102956947..102957348	0	0	chr2:102942146..102990629	0.3	0.37
Slc20a1	48.4	178.35	chr2:129263028..129263429	0	0.11		0.58	0.06
Slc20a1	48.4	178.35	chr2:129319955..129320356	0	1.06	chr2:129297176..129338882	0.73	0.01
Slc2a1	85.52	1417.34	chr4:119082758..119083159	0	0.05		0.36	0.27
Slc2a1	85.52	1417.34	chr4:119102192..119102593	0	0.26	chr4:119102190..119127638	0.54	0.09
Slc38a1	28.6	73.47	chr15:96709001..96709402	0	0	chr15:96690923..96743770	0.1	0.77
Slc39a14	4.83	64.39	chr14:70370516..70370917	0	0.23		0.5	0.12
Slc7a2	18.62	938.65	chr8:40591685..40592086	0	0.42	chr8:40584597..40612504	0.54	0.09
Slco3a1	6.62	53.04	chr7:74524588..74524989	0	0.44		0.32	0.34
Slco3a1	6.62	53.04	chr7:74647367..74647768	0	0.44	chr7:74645618..74693434	0.61	0.05
Slco3a1	6.62	53.04	chr7:74696312..74696713	0	0.11		0.34	0.3
Smox	26.32	86.95	chr2:131426402..131426803	0	0.82	chr2:131423507..131456080	0.9	0
Smox	26.32	86.95	chr2:131430370..131430771	0	0.73	chr2:131423507..131456080	0.72	0.01
Snn	2.4	12.2	chr16:10838583..10838984	0	0.05		0.26	0.45
Snrnp35	13.04	32.86	chr5:123858514..123858915	0	0.85	chr5:123858496..123915356	0.35	0.29
Snrnp35	13.04	32.86	chr5:123893504..123893905	0	0.93	chr5:123858496..123915356	0.28	0.41
Snx18	41.41	145.82	chr13:113547874..113548275	0	0.17		0.45	0.16
Socs1	4.38	233.24	chr16:10676652..10677053	0	0.06		0.58	0.06
Socs1	4.38	233.24	chr16:10814725..10815126	0	0.22		0.54	0.09
Socs1	4.38	233.24	chr16:10838583..10838984	0	0.05		0.5	0.12
Socs3	58.81	1520.05	chr11:117877861..117878262	0	0.09		0.5	0.12
Socs3	58.81	1520.05	chr11:117965129..117965530	0	0.09	chr11:117959840..117992253	0.43	0.18
Son	167.13	315.33	chr16:91363338..91363739	0	0.8		0.27	0.42
Spred1	62.83	232.2	chr2:116977775..116978176	0	0.2		0.71	0.01
Spred1	62.83	232.2	chr2:117017796..117018197	0	0.09	chr2:116989242..117036860	0.39	0.23
Spred1	62.83	232.2	chr2:117078842..117079243	0	0.06		0.17	0.61
Spred1	62.83	232.2	chr2:117079773..117080174	0	0.05		0.21	0.54
Spred1	62.83	232.2	chr2:117082279..117082680	0	0	chr2:117080285..117152269	0.1	0.77
Spryd7	27.61	205.54	chr14:62350892..62351293	0	0.39		0.56	0.07
Sptlc2	63.56	153.8	chr12:86826623..86827024	0	0.09	chr12:86818966..86834990	0.4	0.22
Src	24.6	179.7	chr2:157427670..157428071	0	0.44	chr2:157362899..157428848	0.37	0.27
Src	24.6	179.7	chr2:157428230..157428631	0	1.2	chr2:157362899..157428848	0.64	0.03
Srfbp1	13.99	33.91	chr18:49772467..49772868	0	0.12		0.5	0.12
Ssx2ip	2.96	6.41	chr3:145951356..145951757	0	0.12		0.46	0.16
St3gal3	11.69	31.75	chr4:118062061..118062462	0	0.74		0.56	0.07
Stat5a	14.52	39.89	chr11:100994002..100994403	0	0		0.2	0.56
Suco	7.7	31.11	chr1:161353301..161353702	0	0.42		0.08	0.81
Tarm1	0.79	137.12	chr7:3498602..3499003	0	0.17		0.5	0.12
Tax1bp1	141.9	464.73	chr6:52675417..52675818	0	0.46	chr6:52664070..52732505	0.02	0.96
Tax1bp1	141.9	464.73	chr6:52682712..52683113	0	0.23	chr6:52664070..52732505	0.34	0.31
Tax1bp1	141.9	464.73	chr6:52699028..52699429	0	0.52	chr6:52664070..52732505	0.34	0.3
Tbc1d9	43.63	187.38	chr8:82201779..82202180	0	0.35		0.77	0.01
Tbc1d9	43.63	187.38	chr8:83147155..83147556	0	0.29		0.41	0.21
Tes	37.01	208.13	chr6:17055621..17056022	0	0		0.09	0.78
Tgtp1	0.22	8.69	chr11:49083212..49083613	0	0.11		0.69	0.02
Tgtp2	3.43	47.94	chr11:49083212..49083613	0	0.11		0.67	0.02
Tiparp	32.85	367.57	chr3:65434700..65435101	0	0.81		0.88	0
Tle3	24.31	72.97	chr9:61668191..61668592	0	0.35		0.49	0.13
Tlr6	6.1	10.99	chr5:64865575..64865976	0	0.05	chr5:64834128..64933732	0.46	0.15
Tmed5	56	123.52	chr5:108406372..108406773	0	0.09		0.18	0.59
Tnc	0.1	58.33	chr4:63845785..63846186	0	0.11		0.58	0.06
Tnfaip3	28.99	716.67	chr10:18946470..18946871	0	1.75	chr10:18917211..18971987	0.84	0
Tnfaip3	28.99	716.67	chr10:18997137..18997538	0	0		0.18	0.61
Tnfaip3	28.99	716.67	chr10:19045918..19046319	0	0.09	chr10:19009174..19140492	0.47	0.14
Tnfaip3	28.99	716.67	chr10:19066481..19066882	0	0.31	chr10:19009174..19140492	0.67	0.02
Tnfaip3	28.99	716.67	chr10:19068282..19068683	0	0.93	chr10:19009174..19140492	0.81	0
Tnfaip3	28.99	716.67	chr10:19095311..19095712	0	0.6	chr10:19009174..19140492	0.8	0
Tnfrsf1b	701.88	2704.53	chr4:145258972..145259373	0	0.62	chr4:145233680..145283845	0.24	0.48
Tnfrsf1b	701.88	2704.53	chr4:145266006..145266407	0	0.46	chr4:145233680..145283845	0.59	0.06
Tnfsf15	1.36	467.99	chr4:63845785..63846186	0	0.11		0.55	0.08
Tnip1	107.38	565.32	chr11:55021876..55022277	0	0	chr11:54920995..55050167	0.12	0.72
Tpm4	144.88	485.38	chr8:71728570..71728971	0	0.27		0.23	0.5
Tpr	57.64	124.72	chr1:150503062..150503463	0	0.56		0.38	0.25
Traf5	13.91	28.18	chr1:191880208..191880609	0	0.18		0.33	0.32
Traf6	7.92	15.61	chr2:101827652..101828053	0	0.15		0.68	0.02
Traf6	7.92	15.61	chr2:102956947..102957348	0	0	chr2:102942146..102990629	0.4	0.22
Traf6	7.92	15.61	chr2:103052450..103052851	0	0.05		0.53	0.1
Trafd1	102.58	203.63	chr5:122083318..122083719	0	0.36		0.11	0.75
Trim13	6.56	29.08	chr14:62350892..62351293	0	0.39		0.38	0.25
Ttc39b	11.75	44.99	chr4:83497089..83497490	0	0.39		0.57	0.07
Ube2d3	382.35	942.29	chr3:135672408..135672809	0	0.64	chr3:135623609..135730126	0.47	0.15
Ube2j1	71.29	152.86	chr4:33282302..33282703	0	0.05		0.5	0.12
Ubxn2a	6.66	18.92	chr12:3823395..3823796	0	0	chr12:3823596..3873354	0.4	0.22
Usp18	83.89	480.65	chr6:121241547..121241948	0	0.17		0.46	0.16
Vegfa	65.87	246.36	chr17:45742833..45743234	0	0.09	chr17:45735352..45810701	0.25	0.45
Vegfa	65.87	246.36	chr17:45772643..45773044	0	0.09	chr17:45735352..45810701	0.5	0.12
Vps37b	13.61	27.76	chr5:123858514..123858915	0	0.85	chr5:123858496..123915356	0.61	0.05
Vps37b	13.61	27.76	chr5:123891693..123892094	0	0.3	chr5:123858496..123915356	0.44	0.17
Vps37b	13.61	27.76	chr5:123893504..123893905	0	0.93	chr5:123858496..123915356	0.55	0.08
Vps54	12.91	25.9	chr11:21013166..21013567	0	0	chr11:21009595..21139980	0.05	0.88
Wsb1	111.19	265.89	chr11:78876017..78876418	0	2.06	chr11:78846560..78889608	0.43	0.18
Wsb1	111.19	265.89	chr11:79974286..79974687	0	0.25		0.34	0.31
Ywhaz	97.5	169.54	chr15:37201949..37202350	0	0.48		0.67	0.02
Zbtb21	15.25	27.91	chr16:97472505..97472906	0	0.28		0.51	0.11
Zc3h13	25.99	46.02	chr14:75066270..75066671	0	0.38	chr14:74983111..75075646	0.54	0.08
Zc3h13	25.99	46.02	chr14:75237250..75237651	0	0.59		0.36	0.27
Zc3h7a	40.33	125.08	chr16:10676652..10677053	0	0.06		0.5	0.12
Zc3h7a	40.33	125.08	chr16:10814725..10815126	0	0.22		0.47	0.14
Zc3h7a	40.33	125.08	chr16:10838583..10838984	0	0.05		0.42	0.2
Zfp36	182.31	2184.99	chr7:28384166..28384567	0	0	chr7:28372812..28386444	0.2	0.56
